# Supplementary material for: Gene Regulation and Epigenetic Remodeling in Murine Embryonic Stem Cells by c-Myc
Source: PLoS One. 2009 Nov 13;4(11):e7839. doi: 10.1371/journal.pone.0007839 (PMC2773118; doi:10.1371/journal.pone.0007839)
Supplement: Table S1 — List of Myc associated promoters in AK7 ES cells. (0.58 MB XLS) [file pone.0007839.s011.xls]

## Sheet: Sheet1
Accession	seq.id		Gene ID	symbol
BC013500	chr2:149827344-149831369		104348	Zfp120	zinc finger protein 120
NM_153396	chr6:121046459-121050459		194401	Mical3	microtubule associated monoxygenase, calponin and LIM domain containing 3
NM_009838	chr5:130098843-130105302		12466	Cct6a	chaperonin subunit 6a (zeta)
AK033940	chr3:62427711-62431711		NA	NA	Mus musculus adult male diencephalon cDNA, RIKEN full-length enriched library, clone:9330121J05 product:hypothetical protein, full insert sequence.
NM_001025564	chr11:88782257-88793501		217066	LOC217066	hypothetical LOC217066
AK008685	chr11:98459602-98463664		76758	Gsdm2	gasdermin 2
NM_197990	chr1:153851567-153855591		69399	1700025G04Rik	RIKEN cDNA 1700025G04 gene
NM_031164	chr1:141314887-141318893		14060	F13b	coagulation factor XIII, beta subunit
BC038378	chr15:79359008-79363422		67040	Ddx17	DEAD (Asp-Glu-Ala-Asp) box polypeptide 17
BC029671	chr18:36867436-36873772		24010	Ik	IK cytokine
BC028534	chr7:15608050-15612050		69094	1810008O21Rik	RIKEN cDNA 1810008O21 gene
NM_198019	chr19:16051258-16055258		208518	Cep78	centrosomal protein 78
BC099467	chr7:17956258-17960282		26439	Psg19	pregnancy specific glycoprotein 19
BC100390	chr3:57738854-57742870		52245	Commd2	COMM domain containing 2
NM_008205	chr17:36249947-36253969		14997	H2-M9	histocompatibility 2, M region locus 9
AK134120	chr1:92880609-92884662		16978	Lrrfip1	leucine rich repeat (in FLII) interacting protein 1
BC061058	chr8:132000882-132004882		75453	1700008F21Rik	RIKEN cDNA 1700008F21 gene
NM_027609	chr5:16984695-16988695		70935	Speer4f	spermatogenesis associated glutamate (E)-rich protein 4f
BC019965	chr4:61572885-61576923		17842	Mup3	major urinary protein 3
NM_197944	chr8:75115406-75123181		209488	Hsh2d	hematopoietic SH2 domain containing
NM_146788	chr2:89375813-89379813		258784	Olfr1245	olfactory receptor 1245
BC110697	chr10:79148936-79152952		216151	Polrmt	polymerase (RNA) mitochondrial (DNA directed)
NM_001007222	chr3:93737317-93741317		399673	Tdpoz2	TD and POZ domain containing 2
NM_022315	chr17:14012881-14016905		64074	Smoc2	SPARC related modular calcium binding 2
AK142132	chr12:84537927-84541927		67039	2600011C06Rik	RIKEN cDNA 2600011C06 gene
BC032216	chr19:57120738-57124738		226251	Ablim1	actin-binding LIM protein 1
NM_146720	chr1:175984942-175988942		258715	Olfr421	olfactory receptor 421
AK003199	chr17:78818309-78822309		68554	1110001A16Rik	RIKEN cDNA 1110001A16 gene
U36758	chr7:135487029-135491030		19267	Ptpre	protein tyrosine phosphatase, receptor type, E
NM_001039232	chr17:16995810-16999810		626854	LOC626854	similar to zinc finger protein 709
BC012227	chr4:60053956-60057969		17843	Mup4	major urinary protein 4
NM_207273	chr3:94045968-94049968		399676	Tdpoz5	TD and POZ domain containing 5
NM_019749	chr11:69804314-69808555		56486	Gabarap	gamma-aminobutyric acid receptor associated protein
NM_028287	chr10:33647457-33651457		72580	2700019D07Rik	RIKEN cDNA 2700019D07 gene
BC089378	chr17:24943078-24950931		74154	Unkl	unkempt-like (Drosophila)
BC089613	chr4:61445590-61449616		381530	MGC107671	similar to alpha-2u-globulin V precursor - mouse
NM_010146	chr10:11030343-11034343		13853	Epm2a	epilepsy, progressive myoclonic epilepsy, type 2 gene alpha
AB081470	chr12:105132289-105139850		192119	Dicer1	Dicer1, Dcr-1 homolog (Drosophila)
NM_027985	chr4:146981039-146985108		71890	Mad2l2	MAD2 mitotic arrest deficient-like 2 (yeast)
NM_029381	chr12:113519059-113523345		75671	Tex22	testis expressed gene 22
NM_207272	chr3:93878551-93882551		399675	Tdpoz4	TD and POZ domain containing 4
BC018101	chr17:16765480-16769482		449000	BC018101	cDNA sequence BC018101
BC069886	chr16:31194219-31198274		66849	Ppp1r2	protein phosphatase 1, regulatory (inhibitor) subunit 2
NM_001012323	chr4:61539728-61543754		381530	MGC107671	similar to alpha-2u-globulin V precursor - mouse
NM_013681	chr6:115097270-115101451		20965	Syn2	synapsin II
NM_009560	chr7:27436918-27440948		22718	Zfp60	zinc finger protein 60
NM_183220	chr2:93649865-93653946		329470	2610203E10Rik	RIKEN cDNA 2610203E10 gene
AK029659	chr1:132556049-132560381		18640	Pfkfb2	6-phosphofructo-2-kinase/fructose-2,6-biphosphatase 2
BC002022	chr3:129890235-129894235		12368	Casp6	caspase 6
AK042135	chr13:22030913-22034913		193453	LOC193453	hypothetical LOC193453
NM_008649	chr4:61320791-61324791		17844	Mup5	major urinary protein 5
NM_011676	chr11:78156466-78160466		22248	Unc119	unc-119 homolog (C. elegans)
BC010580	chr7:102438493-102442531		20821	Trim21	tripartite motif protein 21
BC107211	chr13:64137780-64141783		70484	Slc35d2	solute carrier family 35, member D2
NM_008035	chr7:101730261-101734261		14276	Folr2	folate receptor 2 (fetal)
BC055292	chr5:102002181-102006181		74596	Cds1	CDP-diacylglycerol synthase 1
NM_001007077	chr4:143052798-143056801		194227	MGC91194	similar to oogenesin
BC012020	chr1:24566226-24572314		NA	NA	Mus musculus cDNA clone IMAGE:4500967, with apparent retained intron.
NM_138594	chr6:126902334-126908678		28040	D6Wsu163e	DNA segment, Chr 6, Wayne State University 163, expressed
BC016214	chr18:44456154-44460181		58916	Myot	myotilin
BC021439	chr7:28472292-28478534		64383	Sirt2	sirtuin 2 (silent mating type information regulation 2, homolog) 2 (S. cerevisiae)
BC046226	chr12:11462147-11466206		26950	Vsnl1	visinin-like 1
NM_009028	chr7:4728292-4732292		19428	Rasl2-9	RAS-like, family 2, locus 9
NM_145950	chr4:15940274-15944274		209212	BC010311	cDNA sequence BC010311
NM_013610	chr13:49196233-49200233		18081	Ninj1	ninjurin 1
NM_028688	chr4:134895643-134899643		73937	1700029M20Rik	RIKEN cDNA 1700029M20 gene
BC025833	chr4:140889350-140893959		213989	BC025833	cDNA sequence BC025833
NM_001037801	chr19:10896258-10900353		12511	Cd6	CD6 antigen
AK050671	chr14:39761268-39765268		328381	Sh2d4b	SH2 domain containing 4B
BC002064	chr6:36739332-36744763		19242	Ptn	pleiotrophin
BC023282	chr4:128088398-128095516		269585	Zfp31	zinc finger protein 31
NM_008827	chr12:86065638-86069638		18654	Pgf	placental growth factor
NM_010369	chr8:83386038-83390540		14934	Gypa	glycophorin A
NM_016792	chr18:63816978-63821005		53382	Txnl1	thioredoxin-like 1
NM_030248	chr11:96731821-96735821		80280	Cdk5rap3	CDK5 regulatory subunit associated protein 3
NM_178601	chr1:34381195-34391088		27993	Imp4	IMP4, U3 small nucleolar ribonucleoprotein, homolog (yeast)
BC013498	chr3:153881064-153885068		11364	Acadm	acetyl-Coenzyme A dehydrogenase, medium chain
NM_001001880	chr1:167470446-167474463		68481	Mpzl1	myelin protein zero-like 1
NM_146151	chr4:116215647-116219658		230661	Tesk2	testis-specific kinase 2
NM_009397	chr10:18704033-18708076		21929	Tnfaip3	tumor necrosis factor, alpha-induced protein 3
NM_029376	chr5:26377591-26381591		75657	Speer4a	spermatogenesis associated glutamate (E)-rich protein 4a
NM_001033764	chr1:26631256-26635256		210940	4931408C20Rik	RIKEN cDNA 4931408C20 gene
NM_001033772	chr3:149238964-149242964		381483	LOC381483	hypothetical LOC381483
NM_007974	chr13:96634215-96638215		14063	F2rl1	coagulation factor II (thrombin) receptor-like 1
X57186	chr1:58367784-58371836		12747	Clk1	CDC-like kinase 1
XM_001003844	chr17:80469103-80475410		619329	F420015M19Rik	RIKEN cDNA F420015M19 gene
BC014719	chr11:96592860-96596871		74479	Snx11	sorting nexin 11
NM_020593	chr2:103825387-103832397		57443	Fbxo3	F-box only protein 3
NM_146251	chr2:24794846-24800357		241274	BC027342	cDNA sequence BC027342
NM_175254	chr14:29647378-29655374		77268	9330180L21Rik	RIKEN cDNA 9330180L21 gene
XM_129261	chr19:38288526-38292532		70567	5730455O13Rik	RIKEN cDNA 5730455O13 gene
NM_010213	chr4:124199754-124203773		14201	Fhl3	four and a half LIM domains 3
NM_001013607	chr11:70330061-70336189		327956	Vmo1	vitelline membrane outer layer 1 homolog (chicken)
NM_025984	chr3:92732961-92736961		67127	Sprrl3	small proline rich-like 3
NM_134193	chr17:20618283-20622283		171227	V1re4	vomeronasal 1 receptor, E4
NM_146628	chr2:36387358-36391358		258621	Olfr344	olfactory receptor 344
BC021484	chr6:145888040-145892055		16651	Sspn	sarcospan
BC047387	chr5:134598285-134602607		14886	Gtf2i	general transcription factor II I
NM_028963	chr11:72018816-72026876		74477	4933427D14Rik	RIKEN cDNA 4933427D14 gene
BC019494	chr15:25882361-25888153		66270	1810015C04Rik	RIKEN cDNA 1810015C04 gene
BC037699	chr19:40640893-40644984		56454	Aldh18a1	aldehyde dehydrogenase 18 family, member A1
NM_017401	chr11:5737013-5741047		54125	Polm	polymerase (DNA directed), mu
AK005903	chr3:92227921-92231921		69332	1700012F11Rik	RIKEN cDNA 1700012F11 gene
AK143655	chr10:81474671-81478691		408062	BC062115	cDNA sequence BC062115
NM_031170	chr15:101831567-101835590		16691	Krt2-8	keratin complex 2, basic, gene 8
BC006810	chr2:35282500-35286708		14594	Ggta1	glycoprotein galactosyltransferase alpha 1, 3
BC104271	chr6:42837881-42841881		258990	Olfr447	olfactory receptor 447
AK157218	chr2:128120040-128124040		NA	NA	Mus musculus activated spleen cDNA, RIKEN full-length enriched library, clone:F830206P12 product:hypothetical Cytochrome c heme-binding site containing protein, full insert sequence.
BC025104	chr4:107660172-107664177		52430	Echdc2	enoyl Coenzyme A hydratase domain containing 2
NM_146885	chr2:111338376-111342376		258887	Olfr1294	olfactory receptor 1294
AK011413	chr4:61080378-61085427		17840	Mup1	major urinary protein 1
BC054723	chr4:118115497-118121587		69072	Ebna1bp2	EBNA1 binding protein 2
AK011413	chr4:60554700-60558700		17840	Mup1	major urinary protein 1
BC028265	chr13:67624101-67628101		268670	BC028265	cDNA sequence BC028265
BC028778	chr16:84653464-84657774		67374	Jam2	junction adhesion molecule 2
BC055685	chr8:27062282-27068613		270035	D030041N04Rik	RIKEN cDNA D030041N04 gene
BC085096	chr4:144673732-144679620		NA	NA	Mus musculus cDNA clone MGC:102640 IMAGE:30731739, complete cds.
NM_001011858	chr7:108356220-108360220		258163	Olfr504	olfactory receptor 504
NM_053228	chr6:89676593-89680593		113855	V1rb7	vomeronasal 1 receptor, B7
AK156149	chr17:4894821-4898821		#NAME?	#NAME?	Mus musculus activated spleen cDNA, RIKEN full-length enriched library, clone:F830009H16 product:hypothetical protein, full insert sequence.
AK006257	chr6:146804029-146808029		69371	1700023A16Rik	RIKEN cDNA 1700023A16 gene
AK049172	chr12:29332380-29339906		217449	Ttc15	tetratricopeptide repeat domain 15
BC009666	chr10:80668106-80673305		57267	Apba3	amyloid beta (A4) precursor protein-binding, family A, member 3
NM_001034872	chr4:129723849-129727849		332942	Gm853	gene model 853, (NCBI)
BC025089	chr7:131348276-131352303		12237	Bub3	budding uninhibited by benzimidazoles 3 homolog (S. cerevisiae)
BC030450	chr17:84531571-84535574		213575	Dync2li1	dynein cytoplasmic 2 light intermediate chain 1
BC064820	chr10:127298233-127302233		70061	Sdro	orphan short chain dehydrogenase/reductase
NM_172878	chr4:153696897-153700897		242800	B230396O12Rik	RIKEN cDNA B230396O12 gene
XM_001002464	chr3:102052690-102057509		242126	Slc22a15	solute carrier family 22 (organic anion/cation transporter), member 15
BC013649	chr4:61159681-61163695		17840	Mup1	major urinary protein 1
NM_001039179	chr13:49350235-49354287		76895	Bicd2	bicaudal D homolog 2 (Drosophila)
NM_010438	chr10:61774490-61778490		15275	Hk1	hexokinase 1
NM_026353	chr15:97609148-97613202		67739	4930570C03Rik	RIKEN cDNA 4930570C03 gene
NM_133202	chr8:125246086-125250086		170732	Trhr2	thyrotropin releasing hormone receptor 2
NM_173426	chr4:5568075-5572075		242297	1700012H17Rik	RIKEN cDNA 1700012H17 gene
NM_176936	chr7:127770976-127774976		319527	B230325K18Rik	RIKEN cDNA B230325K18 gene
BC059097	chr4:60475497-60479563		17841	Mup2	major urinary protein 2
NM_175418	chr10:88034063-88038063		109272	8030451F13Rik	RIKEN cDNA 8030451F13 gene
NM_177856	chr3:64016564-64020564		329659	E130311K13Rik	RIKEN cDNA E130311K13 gene
BC017641	chr8:114894816-114904986		57321	Terf2ip	telomeric repeat binding factor 2, interacting protein
BC040079	chr13:74782529-74786536		18570	Pdcd6	programmed cell death 6
NM_001004175	chr2:164212159-164216159		433501	LOC433501	similar to RIKEN cDNA 5330426L24
NM_001034873	chr5:117671779-117675779		333050	Ksr2	kinase suppressor of ras 2
AK144853	chrM:4538-10626		NA	NA	NA
BC087557	chr7:43429430-43433430		210104	BC043301	cDNA sequence BC043301
NM_007598	chr4:122374009-122378011		12331	Cap1	CAP, adenylate cyclase-associated protein 1 (yeast)
NM_172418	chr7:45506567-45510567		74490	5430432N15Rik	RIKEN cDNA 5430432N15 gene
NM_172632	chr18:74189548-74193548		225724	Mapk4	mitogen-activated protein kinase 4
NM_011598	chr3:10179004-10183004		21884	Fabp9	fatty acid binding protein 9, testis
NM_015809	chr7:142109734-142113734		50775	Krtap5-4	keratin associated protein 5-4
NM_001033262	chr10:126462383-126467313		216438	March9	membrane-associated ring finger (C3HC4) 9
NM_028596	chr5:110626648-110630648		381668	2410025L10Rik	RIKEN cDNA 2410025L10 gene
BC013467	chr8:122973308-122977308		102193	Zdhhc7	zinc finger, DHHC domain containing 7
AK015125	chr11:65620146-65624188		52712	Zfp535	zinc finger protein 535
BC058806	chr12:85456337-85460360		12677	Chx10	C. elegans ceh-10 homeo domain containing homolog
BC089560	chr11:76893876-76897880		237859	Ccdc55	coiled-coil domain containing 55
NM_146001	chr5:135828992-135832992		215114	Hip1	huntingtin interacting protein 1
BC025078	chr11:53164857-53168861		67966	Zcchc10	zinc finger, CCHC domain containing 10
BC055947	chr11:3186033-3192538		56218	Zfp278	zinc finger protein 278
NM_010715	chr7:12174211-12182120		16881	Lig1	ligase I, DNA, ATP-dependent
NM_013590	chr10:116696228-116700228		17110	Lzp-s	P lysozyme structural
NM_146774	chr7:107690645-107694645		258770	Olfr472	olfactory receptor 472
NM_177177	chr10:36825723-36831580		320504	5930403N24Rik	RIKEN cDNA 5930403N24 gene
NM_183146	chr13:68136119-68140119		212281	A530054K11Rik	RIKEN cDNA A530054K11 gene
AY216522	chr1:95745592-95749592		381334	Gal3st2	galactose-3-O-sulfotransferase 2
NM_011517	chr10:87886135-87890135		20962	Sycp3	synaptonemal complex protein 3
BC012247	chr11:120542584-120546620		67880	Dcxr	dicarbonyl L-xylulose reductase
NM_009283	chr1:52060751-52064916		20846	Stat1	signal transducer and activator of transcription 1
NM_033608	chr1:174315741-174319781		93842	Igsf9	immunoglobulin superfamily, member 9
NM_153591	chr7:96823468-96827468		244141	Nars2	asparaginyl-tRNA synthetase 2 (mitochondrial)(putative)
NM_173739	chr7:111570408-111574408		233733	Galntl4	UDP-N-acetyl-alpha-D-galactosamine:polypeptide N-acetylgalactosaminyltransferase-like 4
XM_980671	chr19:4392069-4401516		665978	LOC665978	hypothetical protein LOC665978
AK006602	chr6:3517446-3521446		73288	1700034M03Rik	RIKEN cDNA 1700034M03 gene
BC054462	chr7:45034349-45038349		72961	Slc17a7	solute carrier family 17 (sodium-dependent inorganic phosphate cotransporter), member 7
BC076587	chr5:66897048-66901167		11787	Apbb2	amyloid beta (A4) precursor protein-binding, family B, member 2
BC108327	chr18:46863998-46870138		11777	Ap3s1	adaptor-related protein complex 3, sigma 1 subunit
NM_033145	chr2:25471876-25475878		78076	Lcn8	lipocalin 8
AK038638	chr1:83286439-83290440		77629	4930544G21Rik	RIKEN cDNA 4930544G21 gene
BC058979	chr11:78141366-78145366		276846	Pigs	phosphatidylinositol glycan, class S
AK140231	chr1:74472859-74480743		18802	Plcd4	phospholipase C, delta 4
NM_009627	chr7:110415595-110419597		11535	Adm	adrenomedullin
NM_025492	chr11:83250640-83254640		66330	1700020L24Rik	RIKEN cDNA 1700020L24 gene
NM_153502	chr1:36479525-36487154		78321	Ankrd23	ankyrin repeat domain 23
BC018199	chr11:49865503-49869520		59044	Rnf130	ring finger protein 130
NM_007851	chr8:22788940-22792940		13239	Defcr5	defensin related cryptdin 5
NM_172590	chr13:96073792-96077827		218460	Wdr41	WD repeat domain 41
AK136337	chr2:35662953-35666953		NA	NA	Mus musculus 15 days embryo male testis cDNA, RIKEN full-length enriched library, clone:8030491B10 product:hypothetical Peptidylprolyl isomerase, FKBP-type containing protein, full insert sequence.
BC019150	chr2:74495351-74502502		15438	Hoxd9	homeo box D9
BC041675	chr19:37395007-37402938		15925	Ide	insulin degrading enzyme
BC106107	chr17:33951476-33955476		14968	H2-Ea	histocompatibility 2, class II antigen E alpha
BC108955	chr5:121068658-121076381		114643	Oas1c	2'-5' oligoadenylate synthetase 1C
NM_009645	chr6:122516177-122520177		11628	Aicda	activation-induced cytidine deaminase
XM_355648	chr5:136258353-136265496		109267	Srcrb4d	scavenger receptor cysteine rich domain containing, group B (4 domains)
BC016597	chr1:82605002-82609002		75734	5230400G24Rik	RIKEN cDNA 5230400G24 gene
BC060304	chr13:23575610-23584905		319181	Hist1h2bg	histone 1, H2bg
NM_001003666	chr13:67804759-67808759		431706	Zfp457	zinc finger protein 457
NM_011171	chr2:155439533-155443534		19124	Procr	protein C receptor, endothelial
NM_013844	chr5:138848765-138853431		24135	Zfp68	zinc finger protein 68
AK004387	chr4:41818768-41822768		68922	Dnaic1	dynein, axonemal, intermediate chain 1
AK158415	chr3:144656746-144660959		54673	Sh3glb1	SH3-domain GRB2-like B1 (endophilin)
BC016075	chr11:51478423-51482569		66089	Rmnd5b	required for meiotic nuclear division 5 homolog B (S. cerevisiae)
BC085112	chr4:146393856-146397856		433804	LOC433804	similar to RIKEN cDNA 1700029I01
BC098206	chr2:92985172-92992639		277414	Trp53i11	Trp53 inducible protein 11
NM_026531	chr7:78766189-78770320		68048	Isg20l1	interferon stimulated exonuclease gene 20-like 1
XM_126991	chr12:81608182-81614564		217682	3830431G21Rik	RIKEN cDNA 3830431G21 gene
BC016594	chr9:26745917-26752242		77862	Thyn1	thymocyte nuclear protein 1
BC028860	chr2:9995214-10001532		16588	Kin	antigenic determinant of rec-A protein
NM_007804	chr5:122307692-122311692		13048	Cutl2	cut-like 2 (Drosophila)
NM_207652	chr14:75146725-75150725		21807	Tsc22d1	TSC22 domain family, member 1
AK030011	chr4:115232425-115236754		230648	4732418C07Rik	RIKEN cDNA 4732418C07 gene
BC032969	chr2:128961381-128965381		70466	Ckap2l	cytoskeleton associated protein 2-like
NM_008218	chr11:32180423-32187713		15122	Hba-a1	hemoglobin alpha, adult chain 1
NM_133872	chr4:135874036-135878036		99982	Aof2	amine oxidase (flavin containing) domain 2
NM_174850	chr5:139984558-139992056		231830	A930021H16Rik	RIKEN cDNA A930021H16 gene
BC062943	chr7:99798085-99802085		108937	2900057K09Rik	RIKEN cDNA 2900057K09 gene
BC108943	chr4:118387766-118391766		258331	Olfr1330	olfactory receptor 1330
NM_007759	chr3:88031369-88035411		12904	Crabp2	cellular retinoic acid binding protein II
NM_025725	chr5:36798432-36804639		66717	Ccdc96	coiled-coil domain containing 96
XM_001002491	chr4:145590639-145599750		667666	LOC667666	similar to reduced expression 2
XM_618764	chr10:57627436-57635267		74399	4933403O03Rik	RIKEN cDNA 4933403O03 gene
BC027202	chr2:12336456-12340563		66960	2310047O13Rik	RIKEN cDNA 2310047O13 gene
NM_028494	chr3:40998342-41002342		73297	1700034I23Rik	RIKEN cDNA 1700034I23 gene
NM_029235	chr2:151442122-151446122		75283	4930556L07Rik	RIKEN cDNA 4930556L07 gene
NM_175197	chr4:45030679-45040511		73405	1700055D18Rik	RIKEN cDNA 1700055D18 gene
XM_620067	chr4:88241229-88277511		545646	LOC545646	similar to interferon zeta
XM_979500	chr5:32626899-32630916		665270	LOC665270	similar to phospholipase B
AK162999	chr7:75482095-75486095		75547	Akap13	A kinase (PRKA) anchor protein 13
M16355	chr4:60865117-60869117		17840	Mup1	major urinary protein 1
NM_020572	chr7:6596135-6600338		20871	Aurkc	aurora kinase C
XM_130672	chr2:164518961-164527911		75642	1700020C07Rik	RIKEN cDNA 1700020C07 gene
AK013739	chr1:38738768-38742768		381338	Lonrf2	LON peptidase N-terminal domain and ring finger 2
BC055069	chr4:144778319-144782320		433801	LOC433801	similar to RIKEN cDNA 6330416L07 gene
NM_145708	chr7:14293774-14297774		246792	Obox2	oocyte specific homeobox 2
NM_198018	chr11:76324864-76328864		109934	Abr	active BCR-related gene
BC006787	chr1:188449362-188455962		67223	2810430M08Rik	RIKEN cDNA 2810430M08 gene
BC030415	chr2:180925293-180929293		73368	Col20a1	collagen, type XX, alpha 1
BC046816	chr1:180021134-180027809		78825	5830417C01Rik	RIKEN cDNA 5830417C01 gene
BC048648	chr5:11129336-11135727		545732	LOC545732	Speer1-like
BC057095	chr8:72703124-72707129		330788	D330038O06Rik	RIKEN cDNA D330038O06 gene
BC092300	chr11:115839741-115847218		15081	H3f3b	H3 histone, family 3B
BC108396	chr3:90592743-90603569		66511	2500003M10Rik	RIKEN cDNA 2500003M10 gene
NM_007794	chr8:108522419-108533487		13018	Ctcf	CCCTC-binding factor
NM_026837	chr4:116746670-116753099		68777	Tmem53	transmembrane protein 53
NM_134212	chr13:22399243-22403243		171246	V1rh3	vomeronasal 1 receptor, H3
NM_177162	chr5:87592411-87596411		320454	9930032O22Rik	RIKEN cDNA 9930032O22 gene
BC030902	chr7:125638275-125642275		233865	D430042O09Rik	RIKEN cDNA D430042O09 gene
BC034887	chr6:41487309-41491309		269846	Tcrb-V13	T-cell receptor beta, variable 13
BC037995	chr2:34921910-34925944		98870	AI182371	expressed sequence AI182371
NM_001025381	chr18:32091896-32095896		574402	Gpr17	G protein-coupled receptor 17
NM_019437	chr19:17457851-17464752		54391	Rfk	riboflavin kinase
NM_030706	chr3:84306038-84310051		80890	Trim2	tripartite motif protein 2
NM_146949	chr2:36240158-36244158		258951	Olfr339	olfactory receptor 339
NM_178085	chr6:119812971-119817003		111173	Rab6ip2	Rab6 interacting protein 2
XM_896181	chr4:61003478-61009091		621078	LOC621078	hypothetical LOC621078
AK005811	chr2:173359142-173363142		75485	1700010B08Rik	RIKEN cDNA 1700010B08 gene
BC050788	chr11:94300650-94304650		217116	Spata20	spermatogenesis associated 20
BC055871	chr6:86758416-86762440		11746	Anxa4	annexin A4
BC092254	chr4:60163649-60167669		17840	Mup1	major urinary protein 1
NM_172419	chr10:42859868-42865874		74530	9030612E09Rik	RIKEN cDNA 9030612E09 gene
BC094604	chr11:116731702-116735702		268510	Mgat5b	mannoside acetylglucosaminyltransferase 5, isoenzyme B
NM_021381	chr6:87555592-87559592		58182	Prokr1	prokineticin receptor 1
NM_146285	chr10:129072716-129076716		258282	Olfr801	olfactory receptor 801
NM_207245	chr17:32629195-32633195		240066	BC066107	cDNA sequence BC066107
XM_892539	chr12:88360573-88364627		546540	LOC546540	similar to transcription elongation factor B polypeptide 3 binding protein 1 isoform 1
AK006993	chr15:33349815-33353815		73486	1700084J12Rik	RIKEN cDNA 1700084J12 gene
BC031652	chr16:21921413-21925416		75826	Senp2	SUMO/sentrin specific peptidase 2
BC059097	chr4:60233135-60237149		17841	Mup2	major urinary protein 2
BC072628	chr10:61735149-61739149		15275	Hk1	hexokinase 1
BC114395	chr10:80112605-80116605		#NAME?	#NAME?	Mus musculus cDNA clone MGC:140989 IMAGE:40045563, complete cds.
NM_146556	chr10:129028258-129032258		258549	Olfr798	olfactory receptor 798
AK075970	chr11:101277879-101285539		11858	Rnd2	Rho family GTPase 2
BC026747	chr8:73598986-73603130		50783	Lsm4	LSM4 homolog, U6 small nuclear RNA associated (S. cerevisiae)
NM_175651	chr5:28567910-28571910		269637	9630008K15Rik	RIKEN cDNA 9630008K15 gene
NM_020610	chr7:109571972-109576452		78593	Nrip3	nuclear receptor interacting protein 3
NM_153749	chr7:17400618-17404642		266815	Mill1	MHC I like leukocyte 1
AK009779	chr4:154309683-154313683		69671	Tmem52	transmembrane protein 52
AK015412	chr3:65338106-65342106		16497	Kcnab1	potassium voltage-gated channel, shaker-related subfamily, beta member 1
BC013649	chr4:60635948-60639962		17840	Mup1	major urinary protein 1
BC046764	chr6:60757575-60762683		20617	Snca	synuclein, alpha
BC082278	chr18:70654757-70658940		26447	Poli	polymerase (DNA directed), iota
NM_023304	chr10:79154997-79158997		67112	Fgf22	fibroblast growth factor 22
NM_133849	chr2:180032882-180037065		99296	Hrh3	histamine receptor H 3
NM_176932	chr2:37401100-37405100		319517	6430510M02Rik	RIKEN cDNA 6430510M02 gene
NM_176950	chr2:152165253-152169253		319579	9230107O10Rik	RIKEN cDNA 9230107O10 gene
AF245476	chr5:135388289-135392294		58805	Mlxipl	MLX interacting protein-like
AK140889	chr14:73657349-73661349		#NAME?	#NAME?	Mus musculus 16 days embryo head cDNA, RIKEN full-length enriched library, clone:C130060J01 product:hypothetical protein, full insert sequence.
BC061233	chr11:90451012-90457420		69802	Cox11	COX11 homolog, cytochrome c oxidase assembly protein (yeast)
BC110360	chr1:7075980-7079980		319263	Pcmtd1	protein-L-isoaspartate (D-aspartate) O-methyltransferase domain containing 1
NM_008404	chr10:76982434-76986434		16414	Itgb2	integrin beta 2
NM_011177	chr7:43690241-43694404		19144	Klk6	kallikrein 6
NM_019430	chr7:122459671-122463671		54376	Cacng3	calcium channel, voltage-dependent, gamma subunit 3
NM_024471	chr5:65667381-65673783		79464	Lias	lipoic acid synthetase
AK039398	chr6:122431404-122435456		108653	4933426K21Rik	RIKEN cDNA 4933426K21 gene
BC048352	chr3:90298809-90302824		57294	Rps27	ribosomal protein S27
BC064128	chr9:31026902-31034539		382066	Prdm10	PR domain containing 10
NM_009154	chr15:32358697-32362697		20356	Sema5a	sema domain, seven thrombospondin repeats (type 1 and type 1-like), transmembrane domain (TM) and short cytoplasmic domain, (semaphorin) 5A
AK030390	chr16:16512852-16516852		224014	Fgd4	FYVE, RhoGEF and PH domain containing 4
BC099597	chr4:61267814-61271828		17840	Mup1	major urinary protein 1
BC100445	chr19:30604926-30608926		546723	LOC546723	similar to protein phosphatase 1, regulatory (inhibitor) subunit 2
NM_010513	chr7:67823121-67827121		16001	Igf1r	insulin-like growth factor I receptor
NM_144908	chr5:24729707-24737291		231050	Galnt11	UDP-N-acetyl-alpha-D-galactosamine:polypeptide N-acetylgalactosaminyltransferase 11
NM_172404	chr2:30026958-30031060		70266	Ccbl1	cysteine conjugate-beta lyase 1
NM_172631	chr18:68055375-68059375		52662	D18Ertd653e	DNA segment, Chr 18, ERATO Doi 653, expressed
NM_178897	chr5:130537071-130543415		100929	Rsafd1	radical S-adenosyl methionine and flavodoxin domains 1
NM_010852	chr2:124807566-124811566		17876	Myef2	myelin basic protein expression factor 2, repressor
NM_173425	chr1:80092218-80096218		241128	A830043J08Rik	RIKEN cDNA A830043J08 gene
XM_355585	chr5:28644713-28648738		381626	3200001K10Rik	RIKEN cDNA 3200001K10 gene
XM_989704	chr1:178586433-178596381		545389	Cep170	centrosomal protein 170
BC007134	chr8:122793573-122797578		22224	Usp10	ubiquitin specific peptidase 10
NM_001033183	chr14:14228171-14235390		77981	B230110C06Rik	RIKEN cDNA B230110C06 gene
NM_021374	chr1:5009217-5014141		58175	Rgs20	regulator of G-protein signaling 20
NM_027239	chr11:58234053-58238083		69864	1810065E05Rik	RIKEN cDNA 1810065E05 gene
NM_146520	chr7:140357888-140361888		258513	Olfr536	olfactory receptor 536
AK158216	chr11:118028079-118032079		19157	Pscd1	pleckstrin homology, Sec7 and coiled-coil domains 1
AK158647	chr17:71575082-71579082		320159	4632412N22Rik	RIKEN cDNA 4632412N22 gene
AK159064	chr7:45028740-45032740		72961	Slc17a7	solute carrier family 17 (sodium-dependent inorganic phosphate cotransporter), member 7
BC016569	chr17:31762014-31766859		72462	2600005C20Rik	RIKEN cDNA 2600005C20 gene
BC032261	chr19:21744482-21748482		226016	5730446C15Rik	RIKEN cDNA 5730446C15 gene
BC091570	chr17:26641459-26645556		16580	Kifc1	kinesin family member C1
BC096493	chr11:108159010-108163268		18750	Prkca	protein kinase C, alpha
NM_033601	chr7:18980487-18984487		12051	Bcl3	B-cell leukemia/lymphoma 3
U89489	chr5:45087117-45091177		16826	Ldb2	LIM domain binding 2
BC012206	chr11:31269143-31273311		20856	Stc2	stanniocalcin 2
BC057199	chr10:126564923-126569615		14421	B4galnt1	beta-1,4-N-acetyl-galactosaminyl transferase 1
NM_001007582	chr8:23168442-23172442		382000	AY761184	cDNA sequence AY761184
NM_015734	chr2:27705443-27709443		12831	Col5a1	procollagen, type V, alpha 1
NM_025381	chr6:29414542-29422286		66144	Atp6v1f	ATPase, H+ transporting, lysosomal V1 subunit F
NM_153069	chr11:53265802-53269802		259301	Leap2	liver-expressed antimicrobial peptide 2
NM_199469	chr11:120253008-120259532		217365	Nploc4	nuclear protein localization 4 homolog (S. cerevisiae)
AK146719	chr3:157966269-157975154		69207	Sfrs11	splicing factor, arginine/serine-rich 11
AK148415	chr12:87838509-87842509		217732	2310044G17Rik	RIKEN cDNA 2310044G17 gene
AK158038	chr1:137503766-137507766		215690	Nav1	neuron navigator 1
AK161427	chr14:30245936-30249936		24056	Sh3bp5	SH3-domain binding protein 5 (BTK-associated)
BC005547	chr2:25045893-25049903		227613	Tubb2c	tubulin, beta 2c
BC049076	chr4:133159074-133163110		20111	Rps6ka1	ribosomal protein S6 kinase polypeptide 1
BC076637	chr18:13005799-13009799		64291	Osbpl1a	oxysterol binding protein-like 1A
BC079646	chr1:60350990-60355093		329165	Abi2	abl-interactor 2
BC084682	chr5:130171212-130175423		14004	Chchd2	coiled-coil-helix-coiled-coil-helix domain containing 2
NM_013591	chr10:79064461-79068475		17123	Madcam1	mucosal vascular addressin cell adhesion molecule 1
BC048700	chr1:74701914-74705914		22420	Wnt6	wingless-related MMTV integration site 6
NM_001036740	chr7:25333133-25337147		232984	B3gnt8	UDP-GlcNAc:betaGal beta-1,3-N-acetylglucosaminyltransferase 8
NM_008591	chr6:17437990-17441990		17295	Met	met proto-oncogene
NM_028599	chr1:45736796-45740796		73674	Wdr75	WD repeat domain 75
NM_176973	chr6:88838935-88843880		319655	Podxl2	podocalyxin-like 2
AK155426	chr10:60208930-60212930		#NAME?	#NAME?	Mus musculus NOD-derived CD11c +ve dendritic cells cDNA, RIKEN full-length enriched library, clone:F630226G22 product:hypothetical protein, full insert sequence.
BC058621	chr2:178068174-178072311		74189	Phactr3	phosphatase and actin regulator 3
AK037973	chr5:9002298-9006417		74114	Crot	carnitine O-octanoyltransferase
AK150440	chr5:30340679-30344697		16193	Il6	interleukin 6
AK165471	chr10:87285715-87290578		16000	Igf1	insulin-like growth factor 1
AK168602	chr2:180893405-180897443		228998	Arfgap1	ADP-ribosylation factor GTPase activating protein 1
BC046600	chr7:98019889-98023889		18378	Omp	olfactory marker protein
BC085305	chr15:76525482-76529554		69572	Mfsd3	major facilitator superfamily domain containing 3
BC094274	chr2:31630507-31635777		227717	P518	P518 precursor protein
NM_146302	chr19:13228784-13232784		258299	Olfr1461	olfactory receptor 1461
NM_175749	chr13:46737809-46741809		218210	Nup153	nucleoporin 153
NM_201394	chr15:76022215-76031112		18810	Plec1	plectin 1
AK087741	chr5:96012921-96016921		433920	E330014E10Rik	RIKEN cDNA E330014E10 gene
BC003314	chr15:79716430-79723625		80287	Apobec3	apolipoprotein B editing complex 3
BC060276	chr6:29394493-29398493		68794	Flnc	filamin C, gamma (actin binding protein 280)
NM_001025387	chr17:33729604-33735451		14312	Brd2	bromodomain containing 2
NM_010667	chr15:101298261-101302261		16679	Krt2-10	keratin complex 2, basic, gene 10
NM_027186	chr11:70783157-70789407		69723	2400006N03Rik	RIKEN cDNA 2400006N03 gene
NM_134248	chr11:46591349-46595349		171283	Havcr1	hepatitis A virus cellular receptor 1
XM_001002926	chr7:118643650-118650656		668373	LOC668373	region containing RIKEN cDNA 2310008H09 gene
XM_982985	chr18:34340385-34350119		666313	LOC666313	hypothetical protein LOC666313
NM_022656	chr14:30019809-30023809		64652	Nisch	nischarin
NM_029767	chr7:3303874-3307887		76846	Rps9	ribosomal protein S9
NM_031176	chr17:34275340-34279340		81877	Tnxb	tenascin XB
NM_144520	chr11:4017982-4021982		67815	Sec14l2	SEC14-like 2 (S. cerevisiae)
XM_355614	chr5:93059422-93063424		381651	Gm1045	gene model 1045, (NCBI)
AK015207	chr2:18912846-18920805		74629	4930426L09Rik	RIKEN cDNA 4930426L09 gene
AK051399	chr15:26785629-26789629		#NAME?	#NAME?	Mus musculus 12 days embryo spinal ganglion cDNA, RIKEN full-length enriched library, clone:D130046C19 product:hypothetical protein, full insert sequence.
AK164050	chr18:56554266-56558266		107022	Gramd3	GRAM domain containing 3
BC025903	chr5:93437716-93441727		56066	Cxcl11	chemokine (C-X-C motif) ligand 11
BC059013	chr18:34775755-34779787		52563	Cdc23	CDC23 (cell division cycle 23, yeast, homolog)
BC099403	chr7:17589698-17593813		114871	Psg28	pregnancy-specific glycoprotein 28
BC108336	chr4:145531186-145535186		626316	MGC117846	similar to zinc finger protein 665
NM_009568	chr7:24028989-24032989		22756	Zfp94	zinc finger protein 94
NM_025638	chr11:86889493-86893493		66569	Gdpd1	glycerophosphodiester phosphodiesterase domain containing 1
NM_133224	chr8:72716972-72723417		170759	Atp13a1	ATPase type 13A1
BC028637	chr19:24543789-24547821		68034	2900009I07Rik	RIKEN cDNA 2900009I07 gene
NM_008340	chr17:24603119-24607119		16005	Igfals	insulin-like growth factor binding protein, acid labile subunit
NM_019585	chr4:150971975-150978907		56226	Espn	espin
NM_145534	chr2:137966683-137970987		228662	Btbd3	BTB (POZ) domain containing 3
NM_146943	chr2:36553081-36557081		258945	Olfr347	olfactory receptor 347
NM_029953	chr3:133171445-133175505		77669	9130221D24Rik	RIKEN cDNA 9130221D24 gene
AK165496	chr2:101936680-101940680		NA	NA	Mus musculus adult male kidney cDNA, RIKEN full-length enriched library, clone:F530204I15 product:hypothetical protein, full insert sequence.
BC066106	chr1:134369656-134373712		21367	Cntn2	contactin 2
NM_010781	chr17:25090682-25094899		17229	Mcpt6	mast cell protease 6
NM_054044	chr8:28548526-28552526		78560	Gpr124	G protein-coupled receptor 124
NM_145557	chr4:154950529-154954548		230996	9430015G10Rik	RIKEN cDNA 9430015G10 gene
BC002059	chr17:16652906-16656906		213811	BC002059	cDNA sequence BC002059
BC013543	chr15:89158989-89162989		56727	Miox	myo-inositol oxygenase
BC027290	chr8:108162298-108166325		78688	Nol3	nucleolar protein 3 (apoptosis repressor with CARD domain)
BC099597	chr4:60789322-60793336		17840	Mup1	major urinary protein 1
NM_021323	chr7:6331418-6337755		57775	Usp29	ubiquitin specific peptidase 29
AK151902	chr17:34722648-34735920		266614	Ly6g5b	lymphocyte antigen 6 complex, locus G5B
BC031112	chr7:30750110-30754144		18301	Fxyd5	FXYD domain-containing ion transport regulator 5
BC075614	chr19:4120696-4129077		11632	Aip	aryl-hydrocarbon receptor-interacting protein
NM_011011	chr1:5575323-5579323		18387	Oprk1	opioid receptor, kappa 1
NM_020034	chr13:21787269-21797933		56702	Hist1h1b	histone 1, H1b
NM_022996	chr18:38541698-38545698		65113	Ndfip1	Nedd4 family interacting protein 1
NM_175479	chr8:102302532-102308836		234624	A330008L17Rik	RIKEN cDNA A330008L17 gene
NM_183313	chr7:99806212-99810212		330602	D930018N13	hypothetical protein D930018N13
S62952	chr1:169451733-169455733		20183	Rxrg	retinoid X receptor gamma
AK004958	chr16:37572855-37576858		68194	Ndufb4	NADH dehydrogenase (ubiquinone) 1 beta subcomplex 4
BC055074	chr7:64173273-64177273		233315	BB128963	expressed sequence BB128963
BC063067	chr11:59475476-59479574		26936	AA536749	expressed sequence AA536749
BC089009	chr8:42612734-42616734		102103	Mtus1	mitochondrial tumor suppressor 1
NM_008256	chr3:98362589-98366601		15360	Hmgcs2	3-hydroxy-3-methylglutaryl-Coenzyme A synthase 2
NM_173187	chr1:107488209-107494459		227446	2310035C23Rik	RIKEN cDNA 2310035C23 gene
XM_898766	chr2:10285037-10291184		353282	Sfmbt2	Scm-like with four mbt domains 2
AK154958	chr18:60748918-60753248		104027	Synpo	synaptopodin
BC004048	chr10:120483564-120487564		24117	Wif1	Wnt inhibitory factor 1
BC006854	chr7:143636390-143640390		13360	Dhcr7	7-dehydrocholesterol reductase
BC047396	chr13:62475662-62479685		71508	8430426H19Rik	RIKEN cDNA 8430426H19 gene
BC086922	chr10:93625552-93629585		66414	Ndufa12	NADH dehydrogenase (ubiquinone) 1 alpha subcomplex, 12
NM_009349	chr6:55103818-55107844		21743	Inmt	indolethylamine N-methyltransferase
NM_029460	chr7:41437881-41441881		75835	1700108E19Rik	RIKEN cDNA 1700108E19 gene
NM_144953	chr1:52896635-52900635		67080	1700019D03Rik	RIKEN cDNA 1700019D03 gene
NM_153553	chr19:4989221-4993221		225872	Npas4	neuronal PAS domain protein 4
AK079888	chr19:11400990-11406411		109225	Ms4a7	membrane-spanning 4-domains, subfamily A, member 7
AK144083	chr12:85762299-85769530		16997	Ltbp2	latent transforming growth factor beta binding protein 2
BC002135	chr3:122913171-122917203		67704	1810037I17Rik	RIKEN cDNA 1810037I17 gene
BC056179	chr4:137622622-137626622		72269	Cda	cytidine deaminase
BC056760	chr14:26446075-26450075		238988	D14Ertd171e	DNA segment, Chr 14, ERATO Doi 171, expressed
NM_001033288	chr1:15877186-15881186		226866	Gm106	gene model 106, (NCBI)
NM_001034013	chr11:80787059-80791059		11418	Accn1	amiloride-sensitive cation channel 1, neuronal (degenerin)
AK037957	chr4:21815285-21819353		51813	Ccnc	cyclin C
AK165083	chr7:110661295-110665295		17540	Mrvi1	MRV integration site 1
BC008225	chr18:67512849-67516849		67951	Tubb6	tubulin, beta 6
BC030065	chr2:53900011-53904188		67874	Rprm	reprimo, TP53 dependent G2 arrest mediator candidate
BC055795	chr13:49072049-49076070		75607	Wnk2	WNK lysine deficient protein kinase 2
BC057660	chr4:44030532-44034533		12757	Clta	clathrin, light polypeptide (Lca)
BC063267	chr2:165566230-165570230		228880	Prkcbp1	protein kinase C binding protein 1
NM_007895	chr14:42979270-42983503		13587	Ear2	eosinophil-associated, ribonuclease A family, member 2
NM_020031	chr15:102150956-102154962		56612	Pfdn5	prefoldin 5
NM_146701	chr19:12986576-12990576		258696	Olfr1448	olfactory receptor 1448
AK033958	chr13:62633038-62637057		211378	6720489N17Rik	RIKEN cDNA 6720489N17 gene
BC054547	chr1:135070401-135074401		240753	Plekha6	pleckstrin homology domain containing, family A member 6
NM_009467	chr5:88214129-88218151		22238	Ugt2b5	UDP glucuronosyltransferase 2 family, polypeptide B5
NM_027649	chr17:44937769-44941769		71020	Spats1	spermatogenesis associated, serine-rich 1
AB079604	chr5:115446305-115450370		29867	Cabp1	calcium binding protein 1
AK158329	chr15:65805727-65809727		654498	F930104E18Rik	RIKEN cDNA F930104E18 gene
BC022961	chr19:21849600-21853600		112407	Egln3	EGL nine homolog 3 (C. elegans)
BC025888	chr16:44188114-44192114		320007	Sidt1	SID1 transmembrane family, member 1
NM_194062	chr7:26102248-26106248		330490	Nalp9c	NACHT, LRR and PYD containing protein 9c
AK009232	chr19:37269461-37275902		69104	March5	membrane-associated ring finger (C3HC4) 5
AK054460	chr15:27797216-27801216		#NAME?	#NAME?	Mus musculus 2 days pregnant adult female ovary cDNA, RIKEN full-length enriched library, clone:E330027P06 product:hypothetical protein, full insert sequence.
AK077188	chr3:40951080-40955080		73297	1700034I23Rik	RIKEN cDNA 1700034I23 gene
BC006665	chr4:32289478-32293484		26409	Map3k7	mitogen activated protein kinase kinase kinase 7
BC050253	chr15:102995266-102999266		71726	Smug1	single-strand selective monofunctional uracil DNA glycosylase
BC099406	chr13:21720626-21730312		319164	Hist1h2ac	histone 1, H2ac
NM_001003670	chr15:101455472-101459472		406223	Kb14	type II keratin Kb14
NM_010819	chr6:123224485-123228571		17474	Clec4d	C-type lectin domain family 4, member d
NM_017372	chr10:116685624-116689681		17105	Lyzs	lysozyme
NM_023422	chr13:23688413-23694674		68024	Hist1h2bc	histone 1, H2bc
XM_993934	chr7:27178632-27183349		668045	LOC668045	similar to Phosphoglycerate mutase 1 (Phosphoglycerate mutase isozyme B) (PGAM-B) (BPG-dependent PGAM 1)
BC032928	chr18:70177914-70182207		80718	Rab27b	RAB27b, member RAS oncogene family
BC057203	chr4:126555875-126559875		68310	Zmym1	zinc finger, MYM domain containing 1
BC089017	chr2:152520710-152526373		12048	Bcl2l1	Bcl2-like 1
BC092213	chr6:50494504-50499310		13063	Cycs	cytochrome c, somatic
NM_001038609	chr11:104044275-104048391		17762	Mapt	microtubule-associated protein tau
NM_008465	chr16:35899859-35903874		16646	Kpna1	karyopherin (importin) alpha 1
NM_023537	chr4:108373751-108377846		69908	Rab3b	RAB3B, member RAS oncogene family
NM_024273	chr16:38441178-38445178		76916	4930455C21Rik	RIKEN cDNA 4930455C21 gene
NM_145707	chr7:14574911-14578911		246791	Obox3	oocyte specific homeobox 3
AK016140	chr17:49286654-49290654		75277	4930556A20Rik	RIKEN cDNA 4930556A20 gene
AK171751	chr14:73907749-73911749		18826	Lcp1	lymphocyte cytosolic protein 1
BC011440	chr13:21814669-21820967		68024	Hist1h2bc	histone 1, H2bc
BC011474	chr4:129075160-129079160		16818	Lck	lymphocyte protein tyrosine kinase
BC058858	chr4:146485548-146489548		112422	2610305D13Rik	RIKEN cDNA 2610305D13 gene
BC059060	chr4:41996437-42000437		108816	4933409K07Rik	RIKEN cDNA 4933409K07 gene
BC071214	chr6:142122704-142126704		28254	Slco1a6	solute carrier organic anion transporter family, member 1a6
NM_011244	chr15:102084563-102088732		19411	Rarg	retinoic acid receptor, gamma
NM_028201	chr2:136579408-136585869		74243	2210009G21Rik	RIKEN cDNA 2210009G21 gene
NM_199058	chr10:40759249-40763950		140741	Gpr6	G protein-coupled receptor 6
XM_147716	chr12:120386627-120390673		217951	Gm528	gene model 528, (NCBI)
XM_283319	chr15:101191862-101201616		74127	1200016G03Rik	RIKEN cDNA 1200016G03 gene
XM_484151	chr12:65881112-65887391		328108	A430041B07Rik	RIKEN cDNA A430041B07 gene
BC024605	chr6:85785851-85789862		69049	Cml5	camello-like 5
BC062156	chr14:42001520-42005723		321022	Cdv3	carnitine deficiency-associated gene expressed in ventricle 3
NM_001039647	chr5:105586011-105590036		634650	LOC634650	similar to macrophage activation 2
NM_013782	chr7:140979355-140983418		27388	Ptdss2	phosphatidylserine synthase 2
NM_028866	chr18:31967044-31971044		74320	Wdr33	WD repeat domain 33
NM_138949	chr11:62604864-62609609		192651	Zfp286	zinc finger protein 286
AK136892	chr9:30692184-30696184		30806	Adamts8	a disintegrin-like and metallopeptidase (reprolysin type) with thrombospondin type 1 motif, 8
BC024323	chr4:145044979-145048979		70005	1700029I01Rik	RIKEN cDNA 1700029I01 gene
BC056450	chr7:30119297-30123297		22177	Tyrobp	TYRO protein tyrosine kinase binding protein
BC065413	chr17:80934723-80938723		72167	Thumpd2	THUMP domain containing 2
BC068118	chr1:154158888-154162888		269132	Glt25d2	glycosyltransferase 25 domain containing 2
BC096742	chr18:14825019-14829182		268996	Ss18	synovial sarcoma translocation, Chromosome 18
NM_011682	chr10:12551086-12555086		22288	Utrn	utrophin
NM_013923	chr15:36209853-36213865		30945	Rnf19	ring finger protein (C3HC4 type) 19
NM_146200	chr7:126356764-126360785		56347	Eif3s8	eukaryotic translation initiation factor 3, subunit 8
NM_152814	chr7:29798407-29804585		72556	Zfp566	zinc finger protein 566
NM_175309	chr5:136319872-136323872		100647	Upk3b	uroplakin 3B
AF052466	chr11:49694429-49698429		26420	Mapk9	mitogen activated protein kinase 9
BC004589	chr6:34403238-34407263		12183	Bpgm	2,3-bisphosphoglycerate mutase
BC012966	chr7:89855394-89860255		13626	Eed	embryonic ectoderm development
BC060377	chr2:35075169-35079169		227753	Gsn	gelsolin
NM_001033293	chr2:25186885-25197151		227620	Uap1l1	UDP-N-acteylglucosamine pyrophosphorylase 1-like 1
NM_008936	chr11:50796305-50800305		19127	Prop1	paired like homeodomain factor 1
NM_013458	chr6:86040467-86044467		11519	Add2	adducin 2 (beta)
NM_020605	chr8:124613402-124617443		57340	Jph3	junctophilin 3
NM_027266	chr4:45315017-45322264		69934	Rg9mtd3	RNA (guanine-9-) methyltransferase domain containing 3
NM_130866	chr7:102632466-102636466		170639	Olfr78	olfactory receptor 78
NM_138665	chr2:27068071-27072071		192166	Sardh	sarcosine dehydrogenase
XM_356911	chr12:25082043-25088460		383189	LOC383189	similar to actin related protein 2/3 complex, subunit 5
AK010997	chr14:117689914-117694150		66573	Dzip1	DAZ interacting protein 1
BC012272	chr2:119845199-119849267		98878	Ehd4	EH-domain containing 4
BC025080	chr11:84328921-84332946		56321	Aatf	apoptosis antagonizing transcription factor
BC057131	chr19:41796226-41800417		20562	Slit1	slit homolog 1 (Drosophila)
BC107366	chr5:84428919-84433006		243078	Srd5a2l2	steroid 5 alpha-reductase 2-like 2
NM_001034870	chr12:104645695-104649695		546546	Serpina3h	serine (or cysteine) peptidase inhibitor, clade A, member 3H
NM_007755	chr7:81327439-81331439		12877	Cpeb1	cytoplasmic polyadenylation element binding protein 1
NM_019550	chr3:119774512-119778522		56195	Ptbp2	polypyrimidine tract binding protein 2
NM_130859	chr15:78629547-78633547		105844	Card10	caspase recruitment domain family, member 10
NM_175516	chr4:36033333-36037333		242384	Lrrn6c	leucine rich repeat neuronal 6C
AK077131	chr4:42604199-42609714		108816	4933409K07Rik	RIKEN cDNA 4933409K07 gene
BC014829	chr5:129331666-129335709		19384	Ran	RAN, member RAS oncogene family
BC018218	chr3:107823683-107827815		229709	Ahcyl1	S-adenosylhomocysteine hydrolase-like 1
BC024337	chr10:94930862-94934865		67270	D10Ertd322e	DNA segment, Chr 10, ERATO Doi 322, expressed
BC052346	chr5:144147807-144151844		66729	4921520G13Rik	RIKEN cDNA 4921520G13 gene
BC065058	chr10:121139746-121143757		270802	BC048403	cDNA sequence BC048403
BC090397	chr7:116122160-116128533		68052	Rps13	ribosomal protein S13
NM_001011793	chr7:103199058-103203058		257975	Olfr598	olfactory receptor 598
NM_007640	chr3:87069227-87073262		12480	Cd1d2	CD1d2 antigen
NM_010047	chr16:17963172-17967172		13353	Dgcr6	DiGeorge syndrome critical region gene 6
NM_019990	chr7:101187955-101195891		56018	Stard10	START domain containing 10
NM_144731	chr8:60544395-60548423		108150	Galnt7	UDP-N-acetyl-alpha-D-galactosamine: polypeptide N-acetylgalactosaminyltransferase 7
NM_146144	chr4:98412577-98416744		230484	Usp1	ubiquitin specific peptdiase 1
AB062122	chr2:11165147-11169147		18761	Prkcq	protein kinase C, theta
AK145871	chr16:5145691-5149708		208211	Alg1	asparagine-linked glycosylation 1 homolog (yeast, beta-1,4-mannosyltransferase)
AK159020	chr2:28352231-28356254		19730	Ralgds	ral guanine nucleotide dissociation stimulator
BC106828	chr7:143494498-143498515		79201	Tnfrsf23	tumor necrosis factor receptor superfamily, member 23
BC004726	chr9:14247829-14254129		66070	0610040D20Rik	RIKEN cDNA 0610040D20 gene
NM_023372	chr11:114481363-114485620		67671	Rpl38	ribosomal protein L38
NM_146639	chr2:87538411-87542411		258632	Olfr1138	olfactory receptor 1138
NM_147059	chr7:104798833-104802833		259061	Olfr668	olfactory receptor 668
NM_172448	chr11:87512841-87516841		207742	Rnf43	ring finger protein 43
NM_172739	chr7:15772765-15776765		232906	Grlf1	glucocorticoid receptor DNA binding factor 1
BC026489	chr17:65716437-65720437		70351	Ppp4r1	protein phosphatase 4, regulatory subunit 1
BC058615	chr7:142466106-142472129		16002	Igf2	insulin-like growth factor 2
BC108336	chr4:144774260-144778260		626316	MGC117846	similar to zinc finger protein 665
NM_021390	chr8:91931794-91937517		58198	Sall1	sal-like 1 (Drosophila)
NM_026087	chr7:17221198-17225262		67315	Ceacam12	CEA-related cell adhesion molecule 12
NM_026780	chr4:134199805-134203820		68592	Syf2	SYF2 homolog, RNA splicing factor (S. cerevisiae)
NM_029508	chr19:36440960-36444960		76073	Pcgf5	polycomb group ring finger 5
NM_053127	chr18:37417699-37421699		93873	Pcdhb2	protocadherin beta 2
BC025208	chr5:115404453-115408453		12526	Cd8b1	CD8 antigen, beta chain 1
BC057690	chr1:52094876-52098876		20846	Stat1	signal transducer and activator of transcription 1
NM_025453	chr1:82646730-82650730		66261	Tm4sf20	transmembrane 4 L six family member 20
NM_153061	chr15:27420480-27424480		223431	Tiaf2	TGF-beta1-induced anti-apoptotic factor 2
NM_177084	chr1:40521496-40525496		110895	Slc9a4	solute carrier family 9 (sodium/hydrogen exchanger), member 4
BC021914	chr11:90062315-90066315		67468	Mmd	monocyte to macrophage differentiation-associated
BC048577	chr6:52838448-52842448		231986	AI591476	expressed sequence AI591476
NM_025867	chr1:109186610-109190643		66957	Serpinb11	serine (or cysteine) peptidase inhibitor, clade B (ovalbumin), member 11
AF038935	chr1:182081685-182085826		19165	Psen2	presenilin 2
AK012381	chr18:62880894-62884966		78449	2700046A07Rik	RIKEN cDNA 2700046A07 gene
AK145717	chr15:8053300-8057324		170762	Nup155	nucleoporin 155
BC027558	chr3:96282237-96286241		69168	Bola1	bolA-like 1 (E. coli)
BC112970	chr6:126609276-126613665		16485	Kcna1	potassium voltage-gated channel, shaker-related subfamily, member 1
NM_025382	chr4:134124456-134128564		66146	Tmem57	transmembrane protein 57
NM_172625	chr18:24264079-24268097		225280	D030070L09Rik	RIKEN cDNA D030070L09 gene
NM_181817	chr3:88738319-88742319		242093	Rxfp4	relaxin family peptide receptor 4
AK049514	chr8:72003747-72009467		110877	Slc18a1	solute carrier family 18 (vesicular monoamine), member 1
AK162646	chr4:107798234-107802270		414872	2810482G21Rik	RIKEN cDNA 2810482G21 gene
BC014808	chr15:100440445-100446883		23994	Dazap2	DAZ associated protein 2
BC029070	chr18:35684969-35688991		17184	Matr3	matrin 3
BC057571	chr4:128187848-128191848		54383	Phc2	polyhomeotic-like 2 (Drosophila)
BC061255	chr9:5305609-5309623		12363	Casp4	caspase 4, apoptosis-related cysteine peptidase
NM_001014397	chr4:146380767-146388552		433804	LOC433804	similar to RIKEN cDNA 1700029I01
NM_001033419	chr7:19019008-19023008		330483	Ceacam16	CEA-related cell adhesion molecule 16
NM_001033781	chr7:24857966-24861966		434147	LOC434147	hypothetical LOC434147
NM_008487	chr3:88703814-88708112		16800	Arhgef2	rho/rac guanine nucleotide exchange factor (GEF) 2
NM_080510	chr2:121848890-121852898		70928	Rnf36	ring finger protein 36
NM_175664	chr13:23751009-23760594		319178	Hist1h2bb	histone 1, H2bb
XM_902972	chr2:166733950-166737950		98999	AI481105	expressed sequence AI481105
AK044024	chr12:99196921-99206673		319670	Eml5	echinoderm microtubule associated protein like 5
AK078245	chr11:33046468-33050650		14172	Fgf18	fibroblast growth factor 18
AK140029	chr4:153176676-153180676		NA	NA	Mus musculus adult male corpora quadrigemina cDNA, RIKEN full-length enriched library, clone:B230104I21 product:hypothetical protein, full insert sequence.
AK172968	chr7:29226549-29234052		74206	2610511M17Rik	RIKEN cDNA 2610511M17 gene
BC019935	chr3:54894921-54898950		170767	Rfxap	regulatory factor X-associated protein
BC025594	chr8:113913644-113921676		234733	Ddx19b	DEAD (Asp-Glu-Ala-Asp) box polypeptide 19b
BC029022	chr6:53530789-53534789		231991	Creb5	cAMP responsive element binding protein 5
NM_013457	chr5:34887418-34891469		11518	Add1	adducin 1 (alpha)
NM_017368	chr2:90738046-90742073		13046	Cugbp1	CUG triplet repeat, RNA binding protein 1
NM_025380	chr13:38665726-38669726		66143	Eef1e1	eukaryotic translation elongation factor 1 epsilon 1
NM_133254	chr7:128053594-128057594		246787	Slc5a2	solute carrier family 5 (sodium/glucose cotransporter), member 2
AK045121	chr16:38260301-38266987		320214	4932425I24Rik	RIKEN cDNA 4932425I24 gene
AK143987	chr5:91590898-91594912		280662	Afm	afamin
AK145414	chr4:45513192-45517192		230126	Shb	src homology 2 domain-containing transforming protein B
AK163550	chr6:114934072-114938072		232334	Vgll4	vestigial like 4 (Drosophila)
BC003469	chr14:54587081-54593278		75751	Ipo4	importin 4
NM_001033248	chr12:111932854-111936854		212539	Gm266	gene model 266, (NCBI)
NM_018872	chr1:36833121-36837121		56030	Tmem131	transmembrane protein 131
AF007248	chr2:125193279-125201076		14118	Fbn1	fibrillin 1
NM_001034883	chr15:100247976-100254302		432982	LOC432982	hypothetical LOC432982
NM_011820	chr10:75029846-75034066		23887	Ggtla1	gamma-glutamyltransferase-like activity 1
NM_015747	chr2:128886990-128891074		20515	Slc20a1	solute carrier family 20, member 1
NM_028561	chr5:27831479-27835479		73526	Speer4b	spermatogenesis associated glutamate (E)-rich protein 4b
NM_175448	chr10:33313266-33317288		215890	A330019N05Rik	RIKEN cDNA A330019N05 gene
XM_356061	chr8:13782358-13786385		67031	Upf3a	UPF3 regulator of nonsense transcripts homolog A (yeast)
AK040572	chr17:30931868-30935868		328795	Ubash3a	ubiquitin associated and SH3 domain containing, A
BC019400	chr4:6289612-6293617		53378	Sdcbp	syndecan binding protein
BC046991	chr2:164636205-164640205		17395	Mmp9	matrix metallopeptidase 9
BC056642	chr10:127176093-127180103		103142	Rdh9	retinol dehydrogenase 9
BC059273	chr6:118442225-118448127		22750	Zfp9	zinc finger protein 9
NM_001005866	chr5:123246720-123252959		30841	Fbxl10	F-box and leucine-rich repeat protein 10
NM_011019	chr15:6820748-6825434		18414	Osmr	oncostatin M receptor
NM_147079	chr7:102405319-102409319		259083	Olfr547	olfactory receptor 547
NM_172405	chr5:101060487-101064517		70681	Ccdc98	coiled-coil domain containing 98
NM_173449	chr17:53003630-53007630		110332	4921523A10Rik	RIKEN cDNA 4921523A10 gene
BC046525	chr11:120761323-120765906		80879	Slc16a3	solute carrier family 16 (monocarboxylic acid transporters), member 3
BC065084	chr3:30789674-30794231		80732	Mynn	myoneurin
NM_011674	chr3:125906733-125910733		22239	Ugt8a	UDP galactosyltransferase 8A
NM_028890	chr14:53559363-53563363		74359	4931414P19Rik	RIKEN cDNA 4931414P19 gene
NM_029763	chr2:144215935-144222089		70408	Polr3f	polymerase (RNA) III (DNA directed) polypeptide F
NM_030153	chr13:59591783-59595799		78689	Mak10	MAK10 homolog, amino-acid N-acetyltransferase subunit, (S. cerevisiae)
NM_175099	chr6:48520275-48524286		58887	Repin1	replication initiator 1
NM_177067	chr15:84861640-84865719		73225	3110048E14Rik	RIKEN cDNA 3110048E14 gene
AK034238	chr6:99067657-99071657		NA	NA	Mus musculus adult male diencephalon cDNA, RIKEN full-length enriched library, clone:9330166I09 product:weakly similar to SUPER CYSTEINE RICH PROTEIN (FRAGMENT) [Homo sapiens], full insert sequence.
AK132042	chr11:70338320-70342352		19175	Psmb6	proteasome (prosome, macropain) subunit, beta type 6
BC092229	chr3:102212352-102216352		12373	Casq2	calsequestrin 2
NM_008351	chr3:68775322-68780205		16159	Il12a	interleukin 12a
NM_010275	chr15:7754975-7758975		14573	Gdnf	glial cell line derived neurotrophic factor
NM_025577	chr8:73434978-73442606		66462	2810428I15Rik	RIKEN cDNA 2810428I15 gene
NM_146993	chr16:58814654-58818654		258995	Olfr176	olfactory receptor 176
AB057760	chr7:90220640-90224640		83671	Sytl2	synaptotagmin-like 2
AK016490	chr13:48029795-48033795		70971	4931429P17Rik	RIKEN cDNA 4931429P17 gene
BC004713	chr17:34441888-34448209		112403	Dom3z	DOM-3 homolog Z (C. elegans)
BC037086	chr15:39686750-39690791		64705	Dpys	dihydropyrimidinase
NM_008874	chr19:7036046-7042841		18797	Plcb3	phospholipase C, beta 3
NM_009621	chr16:85691545-85695545		11504	Adamts1	a disintegrin-like and metallopeptidse (reprolysin type) with thrombospondin type 1 motif, 1
NM_018830	chr19:32168387-32172387		54447	Asah2	N-acylsphingosine amidohydrolase 2
NM_029245	chr6:83725051-83729051		75305	Ankrd53	ankyrin repeat domain 53
NM_177305	chr1:90532564-90536572		320982	Arl4c	ADP-ribosylation factor-like 4C
AK140821	chr8:73720676-73724676		546071	Mast3	microtubule associated serine/threonine kinase 3
AK166420	chr10:39585524-39589524		75299	4930547M16Rik	RIKEN cDNA 4930547M16 gene
AY024362	chr7:44680792-44687875		107503	Atf5	activating transcription factor 5
BC030675	chr8:85663479-85667515		30932	Zfp330	zinc finger protein 330
BC043727	chr3:106607450-106617219		72121	Dennd2d	DENN/MADD domain containing 2D
BC082563	chr1:158672449-158676449		72713	Angptl1	angiopoietin-like 1
NM_001033531	chr4:24940937-24944937		212390	6430524H05Rik	RIKEN cDNA 6430524H05 gene
NM_001038627	chr5:145218607-145222624		75788	Smurf1	SMAD specific E3 ubiquitin protein ligase 1
NM_009150	chr3:95015236-95019236		20341	Selenbp1	selenium binding protein 1
NM_010265	chr19:17439113-17443113		14537	Gcnt1	glucosaminyl (N-acetyl) transferase 1, core 2
NM_011510	chr7:46047325-46051325		20927	Abcc8	ATP-binding cassette, sub-family C (CFTR/MRP), member 8
NM_025934	chr17:17070903-17074903		67045	Riok2	RIO kinase 2 (yeast)
NM_026439	chr16:45010245-45014245		67896	Ccdc80	coiled-coil domain containing 80
AK154763	chr7:65622056-65626056		NA	NA	Mus musculus NOD-derived CD11c +ve dendritic cells cDNA, RIKEN full-length enriched library, clone:F630106A15 product:hypothetical protein, full insert sequence.
BC115727	chr5:71374160-71378234		14395	Gabra2	gamma-aminobutyric acid (GABA-A) receptor, subunit alpha 2
NM_001037758	chr19:45413811-45417893		12234	Btrc	beta-transducin repeat containing protein
NM_009380	chr14:16771591-16775591		21834	Thrb	thyroid hormone receptor beta
NM_011639	chr5:137543279-137547279		22051	Trip6	thyroid hormone receptor interactor 6
XM_979742	chr8:73857143-73861143		665828	LOC665828	similar to cactin CG1676-PA
XM_992550	chr13:99913658-99918601		667800	LOC667800	similar to 40S ribosomal protein S17
AJ011369	chr18:62463168-62467168		15562	Htr4	5 hydroxytryptamine (serotonin) receptor 4
AK003726	chr7:126554315-126559070		68616	Gdpd3	glycerophosphodiester phosphodiesterase domain containing 3
AK031605	chr3:33988489-33992516		67120	Ttc14	tetratricopeptide repeat domain 14
AK045809	chr6:71835327-71842650		20019	Rpo1-4	RNA polymerase 1-4
NM_001002769	chr5:143142763-143146763		442800	D430018E03Rik	RIKEN cDNA D430018E03 gene
NM_001013382	chr1:169302705-169306705		240899	Lrrc52	leucine rich repeat containing 52
NM_013853	chr5:24086674-24090674		27407	Abcf2	ATP-binding cassette, sub-family F (GCN20), member 2
NM_172422	chr1:63661676-63667844		75619	2810421I24Rik	RIKEN cDNA 2810421I24 gene
XM_001004706	chr2:144144974-144151518		668917	LOC668917	similar to Zinc finger protein 133
AK161278	chr17:8823280-8827307		66931	1700010I14Rik	RIKEN cDNA 1700010I14 gene
BC005589	chr8:114740214-114744233		23837	Cfdp1	craniofacial development protein 1
BC024323	chr4:145972642-145976642		70005	1700029I01Rik	RIKEN cDNA 1700029I01 gene
BC027531	chr7:140750960-140754993		12869	Cox8b	cytochrome c oxidase, subunit VIIIb
NM_009755	chr14:69254518-69262406		12153	Bmp1	bone morphogenetic protein 1
NM_010359	chr3:108096464-108100464		14864	Gstm3	glutathione S-transferase, mu 3
NM_026962	chr9:4306584-4312706		69149	Kbtbd3	kelch repeat and BTB (POZ) domain containing 3
NM_029436	chr16:20007846-20011846		75785	Klhl24	kelch-like 24 (Drosophila)
NM_145505	chr19:57410679-57417773		226252	AI450540	expressed sequence AI450540
AK002444	chr2:175837600-175841654		627932	0610010B08Rik	RIKEN cDNA 0610010B08 gene
AK134879	chr14:24948788-24952788		278672	1110051B16Rik	RIKEN cDNA 1110051B16 gene
AK145585	chr4:143363316-143367316		347710	Pramel5	preferentially expressed antigen in melanoma like 5
BC019953	chr10:127700267-127707075		83430	Il23a	interleukin 23, alpha subunit p19
BC038314	chr7:81491668-81495668		26557	Homer2	homer homolog 2 (Drosophila)
BC083112	chr12:70287504-70291542		11845	Arf6	ADP-ribosylation factor 6
BC085250	chr4:135475249-135479249		230837	Ddefl1	development and differentiation enhancing factor-like 1
BC085485	chr2:30649513-30657730		72323	Asb6	ankyrin repeat and SOCS box-containing protein 6
NM_009464	chr7:100340522-100347822		22229	Ucp3	uncoupling protein 3 (mitochondrial, proton carrier)
NM_010076	chr13:54064529-54068529		13488	Drd1a	dopamine receptor D1A
NM_011040	chr2:24296825-24300825		18510	Pax8	paired box gene 8
NM_025741	chr19:30066536-30070536		66745	Trpd52l3	tumor protein D52-like 3
NM_027022	chr8:107181553-107185553		73381	Cmtm2a	CKLF-like MARVEL transmembrane domain containing 2A
NM_206823	chr2:87329623-87333623		110511	Olfr153	olfactory receptor 153
XM_001000510	chr7:29985603-29992431		75629	1700020L13Rik	RIKEN cDNA 1700020L13 gene
AK044431	chr14:122433377-122437377		338370	Vgcnl1	voltage gated channel like 1
AK140252	chr4:43606425-43610425		NA	NA	Mus musculus adult male corpora quadrigemina cDNA, RIKEN full-length enriched library, clone:B230369O20 product:hypothetical protein, full insert sequence.
BC092213	chr19:24939583-24943583		13063	Cycs	cytochrome c, somatic
NM_183115	chr13:101766516-101770781		76041	5830436D01Rik	RIKEN cDNA 5830436D01 gene
XM_001005092	chr17:71517821-71521835		72515	Wdr43	WD repeat domain 43
XM_130221	chr2:35800555-35807822		74410	Ttll11	tubulin tyrosine ligase-like family, member 11
AK053552	chr5:113319944-113324206		12962	Crybb3	crystallin, beta B3
BC068307	chr19:42665306-42669367		67573	Loxl4	lysyl oxidase-like 4
NM_026067	chr8:36963248-36967285		67276	Thex1	three prime histone mRNA exonuclease 1
NM_029861	chr11:16948686-16955634		380686	1500041B16Rik	RIKEN cDNA 1500041B16 gene
NM_031367	chr3:151699527-151703528		15061	H28	histocompatibility 28
NM_033584	chr18:37784668-37788668		93709	Pcdhga1	protocadherin gamma subfamily A, 1
NM_130796	chr13:114738669-114742686		170625	Snag1	sorting nexin associated golgi protein 1
NM_170755	chr1:75022746-75028920		227298	BC038286	cDNA sequence BC038286
AK077727	chr1:162806371-162810371		108770	5730557L09Rik	RIKEN cDNA 5730557L09 gene
AY679531	chr2:32465353-32469451		13805	Eng	endoglin
BC013341	chr10:24616104-24621146		11846	Arg1	arginase 1, liver
BC017549	chr1:167030237-167036321		108735	Sft2d2	SFT2 domain containing 2
BC039938	chr1:84987560-84992128		109032	5830484A20Rik	RIKEN cDNA 5830484A20 gene
NM_001033635	chr2:44809300-44813300		24136	Zfhx1b	zinc finger homeobox 1b
NM_020483	chr11:115746498-115752556		57230	Sap30bp	SAP30 binding protein
NM_144548	chr6:67420683-67424683		209590	Il23r	interleukin 23 receptor
NM_144922	chr7:25471067-25475067		232989	Hnrpul1	heterogeneous nuclear ribonucleoprotein U-like 1
NM_178614	chr15:84016755-84020755		68653	Samm50	sorting and assembly machinery component 50 homolog (S. cerevisiae)
XM_001001457	chr7:113496581-113502871		434228	LOC434228	hypothetical gene supported by AK035124
XM_126537	chr11:117610499-117614574		77727	6030468B19Rik	RIKEN cDNA 6030468B19 gene
AK140299	chr3:107236650-107240650		NA	NA	Mus musculus adult male corpora quadrigemina cDNA, RIKEN full-length enriched library, clone:B230398E24 product:hypothetical protein, full insert sequence.
BC011170	chr1:188404938-188410027		21808	Tgfb2	transforming growth factor, beta 2
BC020187	chr15:80772518-80776523		11564	Adsl	adenylosuccinate lyase
BC037614	chr12:111287975-111291996		26448	Rage	renal tumor antigen
BC044725	chr5:35896650-35900712		80911	Acox3	acyl-Coenzyme A oxidase 3, pristanoyl
BC058378	chr6:126813981-126819541		66108	Ndufa9	NADH dehydrogenase (ubiquinone) 1 alpha subcomplex, 9
BC060368	chr6:125672994-125677071		243634	Tmem16b	transmembrane protein 16B
NM_001039121	chr14:61962630-61966630		654458	Defb43	defensin beta 43
NM_009475	chr7:139941467-139945477		22264	Prap1	proline-rich acidic protein 1
NM_011858	chr7:96043187-96047187		23966	Odz4	odd Oz/ten-m homolog 4 (Drosophila)
NM_175644	chr12:76334871-76338871		217674	Gphb5	glycoprotein hormone beta 5
NM_177342	chr19:47117808-47121808		226182	Taf5	TAF5 RNA polymerase II, TATA box binding protein (TBP)-associated factor
XM_001002609	chr17:56266567-56272890		224903	Safb	scaffold attachment factor B
AK149426	chr3:118550930-118554940		99586	Dpyd	dihydropyrimidine dehydrogenase
BC013442	chr2:126241231-126245345		26458	Slc27a2	solute carrier family 27 (fatty acid transporter), member 2
BC107032	chr7:20012175-20016175		NA	NA	Mus musculus cDNA clone MGC:129518 IMAGE:40050568, complete cds.
BC108353	chr7:6813225-6817290		232855	BC023179	cDNA sequence BC023179
NM_025336	chr6:32989560-32993612		66075	Chchd3	coiled-coil-helix-coiled-coil-helix domain containing 3
NM_025933	chr13:54596602-54602946		67044	Higd2a	HIG1 domain family, member 2A
NM_028883	chr8:122663643-122667643		74347	4632415K11Rik	RIKEN cDNA 4632415K11 gene
XM_975483	chr5:120091652-120096029		433945	LOC433945	hypothetical gene supported by AK087181
AK015881	chr7:30306879-30310879		58206	Zbtb32	zinc finger and BTB domain containing 32
AK172904	chr12:26975090-26979090		108089	Rnf144	ring finger protein 144
BC023354	chr6:43595008-43599049		29807	Tpk1	thiamin pyrophosphokinase
BC025600	chr5:114060601-114064607		231633	Tmem119	transmembrane protein 119
BC049659	chr13:34739064-34743064		108161	D0H6S2654E	DNA segment, human D6S2654E
BC083107	chr10:122410582-122414582		67074	Mon2	MON2 homolog (yeast)
NM_001033389	chr2:31391575-31395575		320267	Fubp3	far upstream element (FUSE) binding protein 3
NM_018865	chr15:66717811-66721849		22402	Wisp1	WNT1 inducible signaling pathway protein 1
NM_025856	chr4:125664180-125668815		66938	1700029G01Rik	RIKEN cDNA 1700029G01 gene
NM_053103	chr19:43739885-43743900		93685	Entpd7	ectonucleoside triphosphate diphosphohydrolase 7
NM_147072	chr7:103910368-103914368		259075	Olfr641	olfactory receptor 641
BC046783	chr6:85991130-85995130		11519	Add2	adducin 2 (beta)
BC067397	chr4:145893055-145897055		19715	Rex2	reduced expression 2
NM_013592	chr2:164095615-164099615		17183	Matn4	matrilin 4
NM_031202	chr4:80302210-80306210		22178	Tyrp1	tyrosinase-related protein 1
NM_146852	chr4:118229212-118233212		258851	Olfr1339	olfactory receptor 1339
NM_172877	chr4:142675862-142680423		242736	4732496O08Rik	RIKEN cDNA 4732496O08 gene
NM_177764	chr7:41271820-41276293		269902	D430014M15	hypothetical protein D430014M15
NM_198093	chr13:20477307-20481307		140580	Elmo1	engulfment and cell motility 1, ced-12 homolog (C. elegans)
XM_991700	chr15:89415947-89422896		667653	LOC667653	hypothetical protein LOC667653
AK087599	chr10:29182087-29186087		#NAME?	#NAME?	Mus musculus 2 days pregnant adult female oviduct cDNA, RIKEN full-length enriched library, clone:E230022A01 product:hypothetical protein, full insert sequence.
AK132714	chr13:43489129-43495195		56705	Ranbp9	RAN binding protein 9
AK143960	chr1:120452241-120456245		81879	Tcfcp2l1	transcription factor CP2-like 1
AK147455	chr8:86786959-86791569		330814	Lphn1	latrophilin 1
AK158602	chr7:45324260-45331127		14325	Ftl1	ferritin light chain 1
AK162510	chr7:35502054-35506054		243924	zfp507	zinc finger protein 507
BC026146	chr13:102867683-102871683		18708	Pik3r1	phosphatidylinositol 3-kinase, regulatory subunit, polypeptide 1 (p85 alpha)
BC049245	chr12:88339184-88343184		#NAME?	#NAME?	Mus musculus cDNA clone MGC:55033 IMAGE:4949466, complete cds.
BC057086	chr6:138386316-138390316		109593	Lmo3	LIM domain only 3
BC104298	chr7:104992029-104996029		404318	Olfr681	olfactory receptor 681
NM_001009950	chr8:122386925-122390925		234788	Gm587	gene model 587, (NCBI)
NM_133765	chr8:124464093-124468093		76454	Fbxo31	F-box only protein 31
NM_146653	chr6:43128002-43132002		258647	Olfr435	olfactory receptor 435
NM_178902	chr8:42581818-42586975		102103	Mtus1	mitochondrial tumor suppressor 1
S35738	chr11:96135969-96139969		15410	Hoxb3	homeo box B3
BC031409	chr3:135419804-135423804		110173	Manba	mannosidase, beta A, lysosomal
BC046818	chr8:126868418-126872462		56199	Abcb10	ATP-binding cassette, sub-family B (MDR/TAP), member 10
M22326	chr18:34982546-34987930		13653	Egr1	early growth response 1
NM_001025565	chr1:140658105-140662118		16876	Lhx9	LIM homeobox protein 9
NM_001033182	chr15:101117995-101122015		77717	6030408B16Rik	RIKEN cDNA 6030408B16 gene
NM_001033637	chr8:20438348-20442442		384382	A430108E01Rik	RIKEN cDNA A430108E01 gene
NM_013516	chr19:11689938-11694014		14126	Ms4a2	membrane-spanning 4-domains, subfamily A, member 2
NM_027219	chr15:78666651-78670663		104445	Cdc42ep1	CDC42 effector protein (Rho GTPase binding) 1
AF229432	chr4:154865710-154870891		21936	Tnfrsf18	tumor necrosis factor receptor superfamily, member 18
AK136967	chr16:45044612-45048612		#NAME?	#NAME?	Mus musculus 12 days embryo embryonic body between diaphragm region and neck cDNA, RIKEN full-length enriched library, clone:9430018F04 product:hypothetical protein, full insert sequence.
BC048945	chr15:44577241-44585782		319613	5730410E15Rik	RIKEN cDNA 5730410E15 gene
BC058084	chr13:54955782-54959803		107448	Unc5a	unc-5 homolog A (C. elegans)
NM_054071	chr5:108931553-108936040		116701	Fgfrl1	fibroblast growth factor receptor-like 1
NM_133905	chr13:94292286-94296286		100715	Papd4	PAP associated domain containing 4
NM_181754	chr13:19830972-19834972		353346	Gpr141	G protein-coupled receptor 141
AF135166	chr6:137213279-137217410		19277	Ptpro	protein tyrosine phosphatase, receptor type, O
AK170534	chr4:45359946-45364093		242418	Wdr32	WD repeat domain 32
AY515312	chr5:23897118-23905458		213948	Nos3as	nitric oxide synthase 3 antisense
BC008558	chr8:75369664-75376017		72254	1700030K09Rik	RIKEN cDNA 1700030K09 gene
BC012660	chr6:124697958-124701975		15170	Ptpn6	protein tyrosine phosphatase, non-receptor type 6
BC065085	chr14:62387314-62391343		219148	BC065085	cDNA sequence BC065085
NM_011021	chr13:95973075-95977075		18420	Otp	orthopedia homolog (Drosophila)
NM_011333	chr11:81848518-81852554		20296	Ccl2	chemokine (C-C motif) ligand 2
NM_013908	chr2:25319536-25326978		30839	Fbxw5	F-box and WD-40 domain protein 5
NM_146291	chr19:13649074-13653074		258288	Olfr1484	olfactory receptor 1484
NM_207157	chr4:118327620-118331620		258265	Olfr1333	olfactory receptor 1333
AK015959	chr19:4903680-4909868		75221	Dpp3	dipeptidylpeptidase 3
AK075930	chr19:6117796-6121836		66406	Sac3d1	SAC3 domain containing 1
AK132187	chr5:110468055-110474953		71782	D5Ertd585e	DNA segment, Chr 5, ERATO Doi 585, expressed
AK171679	chr10:30344449-30348503		211329	Ncoa7	nuclear receptor coactivator 7
BC018523	chr14:54696533-54702913		67842	2610027L16Rik	RIKEN cDNA 2610027L16 gene
BC052755	chr14:53606733-53611122		56215	Acin1	apoptotic chromatin condensation inducer 1
BC094044	chr7:24293052-24303437		66071	Ethe1	ethylmalonic encephalopathy 1
NM_025341	chr14:6791530-6795537		66082	Abhd6	abhydrolase domain containing 6
AK006072	chr7:101534203-101538343		20480	Clpb	ClpB caseinolytic peptidase B homolog (E. coli)
AK083309	chr13:94869198-94873261		11881	Arsb	arylsulfatase B
BC013717	chr18:35057154-35061177		225363	Etf1	eukaryotic translation termination factor 1
BC016408	chr19:5106241-5110246		76308	Rab1b	RAB1B, member RAS oncogene family
BC023738	chr8:124714869-124718909		234825	Klhdc4	kelch domain containing 4
BC055708	chr14:29915226-29919310		66923	Pb1	polybromo 1
BC067407	chr7:115615106-115619106		20679	Sox6	SRY-box containing gene 6
BC103594	chr1:14740333-14744456		17681	Msc	musculin
BC106815	chr1:176263854-176267854		258756	Olfr414	olfactory receptor 414
NM_008215	chr17:17559054-17563054		15116	Has1	hyaluronan synthase1
NM_028801	chr7:141645209-141649209		74180	Muc5b	mucin 5, subtype B, tracheobronchial
NM_145079	chr1:89962729-89966754		94284	Ugt1a6a	UDP glucuronosyltransferase 1 family, polypeptide A6A
NM_147088	chr7:102761222-102765222		259092	Olfr569	olfactory receptor 569
NM_201518	chr12:96084834-96088838		399558	Flrt2	fibronectin leucine rich transmembrane protein 2
AB045324	chr16:16781129-16786063		21976	Top3b	topoisomerase (DNA) III beta
AK046456	chr18:51239667-51243667		71373	5430406M13Rik	RIKEN cDNA 5430406M13 gene
AK048228	chr16:32525479-32529517		22042	Tfrc	transferrin receptor
AK141231	chr5:115441671-115445671		29867	Cabp1	calcium binding protein 1
AK159259	chr11:106088148-106093587		83796	Smarcd2	SWI/SNF related, matrix associated, actin dependent regulator of chromatin, subfamily d, member 2
BC005575	chr7:97568632-97575063		12729	Clns1a	chloride channel, nucleotide-sensitive, 1A
BC047205	chr13:49226955-49231213		68480	1110007C09Rik	RIKEN cDNA 1110007C09 gene
NM_001001796	chr14:31425685-31430377		107751	Prrxl1	paired related homeobox protein-like 1
NM_001037168	chr7:17725077-17729077		545925	LOC545925	similar to pregnancy-specific glycoprotein 21
NM_010800	chr5:144440562-144445294		17341	Bhlhb8	basic helix-loop-helix domain containing, class B, 8
NM_026585	chr6:116170425-116174474		28006	D6Wsu116e	DNA segment, Chr 6, Wayne State University 116, expressed
NM_153161	chr5:138492223-138497032		231807	BC037034	cDNA sequence BC037034
NM_177231	chr7:99406318-99410551		109689	Arrb1	arrestin, beta 1
NM_177278	chr17:68175521-68179521		320858	D930040M24Rik	RIKEN cDNA D930040M24 gene
AK085740	chr3:135759790-135764421		67547	Slc39a8	solute carrier family 39 (metal ion transporter), member 8
AK141838	chr2:66282853-66288453		20274	Scn9a	sodium channel, voltage-gated, type IX, alpha
AY512920	chr4:33048298-33052298		100019	Mdn1	midasin homolog (yeast)
BC026772	chr14:55728350-55735676		66645	Pspc1	paraspeckle protein 1
NM_001017419	chr10:60564092-60571368		65971	1700021K02Rik	RIKEN cDNA 1700021K02 gene
NM_010320	chr7:16047057-16051057		14709	Gng8	guanine nucleotide binding protein (G protein), gamma 8 subunit
NM_025304	chr7:123165879-123169879		30949	Lcmt1	leucine carboxyl methyltransferase 1
NM_025808	chr16:17419283-17423286		66863	Lztr1	leucine-zipper-like transcriptional regulator, 1
NM_031194	chr19:8655083-8660998		19879	Slc22a8	solute carrier family 22 (organic anion transporter), member 8
NM_054084	chr7:114506535-114510541		116903	Calcb	calcitonin-related polypeptide, beta
NM_146853	chr4:118204090-118208090		258852	Olfr1341	olfactory receptor 1341
XM_001004395	chr3:96078073-96084494		668222	LOC668222	hypothetical protein LOC668222
XM_148109	chr16:10103039-10107276		75329	Atf7ip2	activating transcription factor 7 interacting protein 2
XM_885490	chr7:89778053-89782053		70884	Ccdc81	coiled-coil domain containing 81
XM_886523	chr7:97200406-97208268		244144	Usp35	ubiquitin specific peptidase 35
AF217484	chr7:78783720-78788080		57444	Isg20	interferon-stimulated protein
AK131606	chr7:30493414-30497414		64661	Krtdap	keratinocyte differentiation associated protein
AK136208	chr4:102808502-102812527		67013	Oma1	OMA1 homolog, zinc metallopeptidase (S. cerevisiae)
BC019217	chr17:42732348-42736350		77596	Gpr110	G protein-coupled receptor 110
BC031918	chr6:25639108-25643989		14763	Gpr37	G protein-coupled receptor 37
BC058965	chr11:98144934-98148985		18013	Neurod2	neurogenic differentiation 2
BC096593	chr4:144934133-144938133		19715	Rex2	reduced expression 2
NM_008490	chr8:108831761-108835764		16816	Lcat	lecithin cholesterol acyltransferase
NM_024288	chr6:71369247-71373247		68477	Rmnd5a	required for meiotic nuclear division 5 homolog A (S. cerevisiae)
NM_026340	chr15:34436661-34443029		67724	Pop1	processing of precursor 1, ribonuclease P/MRP family, (S. cerevisiae)
XM_355785	chr6:72449386-72453409		71130	4933424C13Rik	RIKEN cDNA 4933424C13 gene
AF039567	chr18:77298792-77302792		17344	Pias2	protein inhibitor of activated STAT 2
AK013016	chr4:117632064-117636096		20441	St3gal3	ST3 beta-galactoside alpha-2,3-sialyltransferase 3
AK046415	chr1:38841806-38845957		98388	Chst10	carbohydrate sulfotransferase 10
AK135068	chr13:41873638-41877638		#NAME?	#NAME?	Mus musculus adult male olfactory brain cDNA, RIKEN full-length enriched library, clone:6430565L09 product:hypothetical protein, full insert sequence.
AK137129	chr12:74913343-74917348		238266	Syt16	synaptotagmin XVI
BC017640	chr5:123601901-123605985		77045	Bcl7a	B-cell CLL/lymphoma 7A
BC028879	chr16:13643271-13647413		26565	Pla2g10	phospholipase A2, group X
BC037634	chr2:26724072-26728079		20935	Surf6	surfeit gene 6
BC040090	chr14:3592058-3600000		545015	2610042L04Rik	RIKEN cDNA 2610042L04 gene
BC092275	chr15:98360855-98365527		69612	2310037I24Rik	RIKEN cDNA 2310037I24 gene
NM_007546	chr15:83351377-83355387		12124	Bik	Bcl2-interacting killer
NM_011617	chr17:56834360-56838360		21948	Tnfsf7	tumor necrosis factor (ligand) superfamily, member 7
NM_022723	chr15:83551922-83556037		64706	Scube1	signal peptide, CUB domain, EGF-like 1
NM_023906	chr11:30851212-30857391		65257	Asb3	ankyrin repeat and SOCS box-containing protein 3
NM_134206	chr7:10749388-10755218		171240	V1rg5	vomeronasal 1 receptor, G5
AK164450	chr6:125515331-125520821		22371	Vwf	Von Willebrand factor homolog
AK220153	chr6:91941131-91945131		232237	Fgd5	FYVE, RhoGEF and PH domain containing 5
BC002072	chr2:148566105-148570159		13010	Cst3	cystatin C
BC003234	chr6:88805244-88811345		80283	Abtb1	ankyrin repeat and BTB (POZ) domain containing 1
BC021548	chr5:122467264-122471653		74096	Hvcn1	hydrogen voltage-gated channel 1
BC049834	chr1:157503495-157507495		16872	Lhx4	LIM homeobox protein 4
BC058613	chr4:146016415-146020415		195531	LOC195531	similar to reduced expression 2
NM_010360	chr3:108020659-108027104		14866	Gstm5	glutathione S-transferase, mu 5
NM_012054	chr13:20798333-20802349		27052	Aoah	acyloxyacyl hydrolase
NM_019485	chr4:43717521-43725157		56014	Olfr70	olfactory receptor 70
NM_033596	chr3:96347988-96355878		97122	Hist2h4	histone 2, H4
NM_053234	chr6:57114834-57118834		113861	V1rc4	vomeronasal 1 receptor, C4
NM_147119	chr7:103807952-103811952		259123	Olfr632	olfactory receptor 632
NM_175521	chr5:137969036-137977467		243300	6430598A04Rik	RIKEN cDNA 6430598A04 gene
AK162604	chr11:87982929-87986929		103841	Cuedc1	CUE domain containing 1
AY237726	chr16:34701417-34705446		107589	Mylk	myosin, light polypeptide kinase
AY356531	chr14:26476460-26480460		238988	D14Ertd171e	DNA segment, Chr 14, ERATO Doi 171, expressed
BC016193	chr6:72523570-72533934		232089	Rbed1	RNA binding motif and ELMO domain 1
BC022922	chr4:133775625-133779625		71904	Paqr7	progestin and adipoQ receptor family member VII
BC054469	chr7:141127341-141133703		72040	Mucdhl	mucin and cadherin like
BC056374	chr12:3309170-3313189		19325	Rab10	RAB10, member RAS oncogene family
BC057942	chr4:116302434-116308741		70603	Mutyh	mutY homolog (E. coli)
NM_001002792	chr1:49185910-49189910		442837	C230029F24Rik	RIKEN cDNA C230029F24 gene
NM_027180	chr7:101256097-101260097		69710	Centd2	centaurin, delta 2
NM_080850	chr1:95167230-95174800		269224	Pask	PAS domain containing serine/threonine kinase
AK036878	chr3:93301993-93305993		229574	Flg2	filaggrin 2
NM_001013755	chr4:126108919-126112919		230757	5730409E04Rik	RIKEN cDNA 5730409E04Rik gene
NM_010424	chr13:23717526-23721526		15216	Hfe	hemochromatosis
XM_984290	chr15:76361438-76369240		666504	LOC666504	hypothetical protein LOC666504
AK051378	chr16:21832664-21836664		71751	Map3k13	mitogen-activated protein kinase kinase kinase 13
BC027135	chr16:98106822-98110822		114565	Zfp295	zinc finger protein 295
BC028261	chr12:84895995-84899999		26897	Acot1	acyl-CoA thioesterase 1
BC034159	chr14:58409969-58413969		69008	Cab39l	calcium binding protein 39-like
BC050784	chr12:70823190-70827190		73991	Spg3a	spastic paraplegia 3A homolog (human)
BC051437	chr14:56058007-56062025		14619	Gjb2	gap junction membrane channel protein beta 2
BC059825	chr2:31064681-31068681		14299	Freq	frequenin homolog (Drosophila)
BC059842	chr4:117870264-117876229		230676	BC059842	cDNA sequence BC059842
NM_001033444	chr17:73303428-73307428		381122	Capn13	calpain 13
NM_026631	chr11:51459945-51463954		52530	Nola2	nucleolar protein family A, member 2
NM_028048	chr11:68781075-68785133		71998	Slc25a35	solute carrier family 25, member 35
NM_146864	chr10:128496171-128500171		258863	Olfr768	olfactory receptor 768
NM_178071	chr1:166141149-166147409		171567	Nme7	non-metastatic cells 7, protein expressed in
U08440	chr5:115609193-115613210		12861	Cox6a1	cytochrome c oxidase, subunit VI a, polypeptide 1
XM_130919	chr3:69307097-69311136		71619	Arl14	ADP-ribosylation factor-like 14
AF041866	chr10:115578285-115582285		19279	Ptprr	protein tyrosine phosphatase, receptor type, R
AF185286	chr5:123872031-123876031		56430	Rsn	restin (Reed-Steinberg cell-expressed intermediate filament-associated protein)
AK016089	chr14:48235410-48239410		75288	Slc35f4	solute carrier family 35, member F4
AK054396	chr2:74512615-74523566		73429	1700109F18Rik	RIKEN cDNA 1700109F18 gene
AK086107	chr19:38107752-38111971		226101	Fer1l3	fer-1-like 3, myoferlin (C. elegans)
BC003740	chr16:94634465-94638491		13185	Dscr3	Down syndrome critical region gene 3
BC009123	chr17:12581509-12585509		72704	2810051F02Rik	RIKEN cDNA 2810051F02 gene
BC021936	chr1:173130868-173134907		66155	Ufc1	ubiquitin-fold modifier conjugating enzyme 1
BC058948	chr2:156410146-156414146		228836	Dlgap4	discs, large homolog-associated protein 4 (Drosophila)
BC110659	chr3:90550923-90555515		18160	Npr1	natriuretic peptide receptor 1
NM_001033318	chr7:121772088-121776109		233824	Cog7	component of oligomeric golgi complex 7
NM_007441	chr3:107719836-107723836		11694	Alx3	aristaless 3
NM_009952	chr1:64463829-64467950		12912	Creb1	cAMP responsive element binding protein 1
AF190991	chr7:3719413-3723485		57776	Ttyh1	tweety homolog 1 (Drosophila)
AK133783	chr13:74089662-74093752		21752	Tert	telomerase reverse transcriptase
BC038083	chr2:25290642-25295008		19215	Ptgds	prostaglandin D2 synthase (brain)
BC048233	chr13:56709470-56713478		17129	Smad5	MAD homolog 5 (Drosophila)
BC050910	chr3:90133078-90141652		74383	Ubap2l	ubiquitin associated protein 2-like
BC057878	chr5:121167351-121171374		246730	Oas1a	2'-5' oligoadenylate synthetase 1A
NM_001024138	chr7:118974773-118978773		209776	Gpr139	G protein-coupled receptor 139
NM_008369	chr14:13136511-13140511		16188	Il3ra	interleukin 3 receptor, alpha chain
NM_008402	chr2:83522103-83526103		16410	Itgav	integrin alpha V
NM_010650	chr6:130093103-130098841		16639	Klra8	killer cell lectin-like receptor, subfamily A, member 8
AK137545	chr6:148400740-148404772		387314	BC023818	cDNA sequence BC023818
AK156602	chr7:45492317-45496328		69903	Rasip1	Ras interacting protein 1
BC030066	chr16:17316363-17323127		67474	Snap29	synaptosomal-associated protein
BC064081	chr16:4794280-4802247		207740	1500031H01Rik	RIKEN cDNA 1500031H01 gene
BC087958	chr5:137521185-137525206		70240	2700038N03Rik	RIKEN cDNA 2700038N03 gene
NM_001037908	chr5:75227640-75231640		619945	LOC619945	hypothetical protein LOC619945
NM_008746	chr7:78449092-78454738		18213	Ntrk3	neurotrophic tyrosine kinase, receptor, type 3
NM_030254	chr8:40652826-40656826		80286	Tusc3	tumor suppressor candidate 3
NM_146917	chr2:88203021-88207021		258919	Olfr1179	olfactory receptor 1179
NM_153104	chr11:95632027-95636027		237928	Phospho1	phosphatase, orphan 1
NM_153543	chr10:82963111-82967111		216188	Aldh1l2	aldehyde dehydrogenase 1 family, member L2
NM_203319	chr5:125722674-125726692		208144	Dhx37	DEAH (Asp-Glu-Ala-His) box polypeptide 37
AK013024	chr2:151182485-151186498		386649	Nsfl1c	NSFL1 (p97) cofactor (p47)
AK164668	chr14:115805003-115809589		23888	Gpc6	glypican 6
AK165075	chr3:109009085-109013085		320181	Fndc7	fibronectin type III domain containing 7
BC013449	chr3:98595136-98599169		15495	Hsd3b4	hydroxysteroid dehydrogenase-4, delta<5>-3-beta
BC017515	chr5:124836538-124842915		209357	Gtf2h3	general transcription factor IIH, polypeptide 3
BC023954	chr2:165016909-165020934		140579	Elmo2	engulfment and cell motility 2, ced-12 homolog (C. elegans)
BC066135	chr2:180218493-180222537		271887	BC066135	cDNA sequence BC066135
BC069898	chr8:40471133-40475174		80286	Tusc3	tumor suppressor candidate 3
BC069942	chr2:68933411-68937435		329416	Nostrin	nitric oxide synthase trafficker
BC086646	chr5:115268907-115273272		74585	Sppl3	signal peptide peptidase 3
BC096648	chr7:26904126-26908255		53607	Snrpa	small nuclear ribonucleoprotein polypeptide A
NM_001001985	chr5:34309590-34314509		269642	1110038O08Rik	RIKEN cDNA 1110038O08 gene
NM_001011863	chr11:74082335-74086335		258181	Olfr406	olfactory receptor 406
NM_001031811	chr17:52064441-52068441		211468	Kcnh8	potassium voltage-gated channel, subfamily H (eag-related), member 8
NM_008053	chr3:34208406-34212407		14359	Fxr1h	fragile X mental retardation gene 1, autosomal homolog
NM_147082	chr7:103365947-103369947		259086	Olfr609	olfactory receptor 609
NM_172841	chr1:12975599-12979641		240726	Slco5a1	solute carrier organic anion transporter family, member 5A1
NM_175427	chr2:26963733-26967733		109349	C630035N08Rik	RIKEN cDNA C630035N08 gene
NM_198096	chr7:101264958-101268958		69710	Centd2	centaurin, delta 2
XM_990916	chr18:57999833-58004796		77227	9330166H04Rik	RIKEN cDNA 9330166H04 gene
AK030864	chr10:85056063-85060063		74007	Btbd11	BTB (POZ) domain containing 11
BC003343	chr5:93402517-93406567		17329	Cxcl9	chemokine (C-X-C motif) ligand 9
BC019450	chr8:27411083-27415277		52120	D8Ertd354e	DNA segment, Chr 8, ERATO Doi 354, expressed
BC043129	chr6:56758386-56762455		27055	Fkbp9	FK506 binding protein 9
BC052858	chr3:121956638-121960638		214137	Arhgap29	Rho GTPase activating protein 29
NM_001003971	chr16:55997109-56001228		66315	Senp7	SUMO1/sentrin specific peptidase 7
NM_001007572	chr6:41609512-41614787		194352	Trpv5	transient receptor potential cation channel, subfamily V, member 5
NM_001037923	chr3:65750946-65754946		624866	LOC624866	hypothetical protein LOC624866
NM_009063	chr1:171488925-171492947		19737	Rgs5	regulator of G-protein signaling 5
NM_027563	chr11:99856894-99860894		16672	Krt1-4	keratin complex 1, acidic, gene 4
NM_029735	chr1:187060632-187064669		107508	Eprs	glutamyl-prolyl-tRNA synthetase
NM_146299	chr14:49560983-49564983		258296	Olfr745	olfactory receptor 745
XM_620663	chr8:63882084-63886141		18004	Nek1	NIMA (never in mitosis gene a)-related expressed kinase 1
AK045082	chr3:40893326-40897372		20873	Plk4	polo-like kinase 4 (Drosophila)
BC010820	chr6:64655473-64659484		11921	Atoh1	atonal homolog 1 (Drosophila)
BC010968	chr4:102523894-102528024		23919	Insl5	insulin-like 5
BC025973	chr7:113062562-113066562		11865	Arntl	aryl hydrocarbon receptor nuclear translocator-like
BC051660	chr1:72237438-72241477		22596	Xrcc5	X-ray repair complementing defective repair in Chinese hamster cells 5
BC051972	chr7:29490099-29494299		22693	Zfp30	zinc finger protein 30
BC052069	chr2:44577625-44581625		227835	Gtdc1	glycosyltransferase-like domain containing 1
NM_001011831	chr19:13894663-13898663		258097	Olfr1500	olfactory receptor 1500
NM_021433	chr1:156917709-156921753		58244	Stx6	syntaxin 6
NM_130452	chr2:110105814-110109814		170442	Bbox1	butyrobetaine (gamma), 2-oxoglutarate dioxygenase 1 (gamma-butyrobetaine hydroxylase)
NM_146966	chr2:89410189-89414189		258968	Olfr1247	olfactory receptor 1247
XM_991671	chr13:98338114-98342922		667645	LOC667645	hypothetical protein LOC667645
AK046314	chr6:85801859-85805859		93674	Cml3	camello-like 3
AK157532	chr15:41300728-41304728		#NAME?	#NAME?	Mus musculus activated spleen cDNA, RIKEN full-length enriched library, clone:F830221E22 product:hypothetical protein, full insert sequence.
BC007473	chr13:21409416-21415461		72739	Zfp306	zinc finger protein 306
BC022177	chr1:153652068-153656068		NA	NA	Mus musculus cDNA clone MGC:14005 IMAGE:3660311, complete cds.
BC044894	chr5:142878806-142886212		74781	Wipi2	WD repeat domain, phosphoinositide interacting 2
BC052174	chr15:88579280-88583280		223773	Zbed4	zinc finger, BED domain containing 4
BC096572	chr9:88185455-88189455		19933	Rpl21	ribosomal protein L21
NM_001011736	chr16:59271013-59275013		257881	Olfr205	olfactory receptor 205
NM_008637	chr5:140581145-140587622		17766	Nudt1	nudix (nucleoside diphosphate linked moiety X)-type motif 1
NM_133939	chr6:18795385-18799385		76522	Lsm8	LSM8 homolog, U6 small nuclear RNA associated (S. cerevisiae)
NM_175383	chr19:5035602-5042159		108902	B3gnt1	UDP-GlcNAc:betaGal beta-1,3-N-acetylglucosaminyltransferase 1
NM_198620	chr5:8628208-8632208		242819	Gm440	gene model 440, (NCBI)
AK143568	chr6:38283131-38287461		78781	Zc3hav1	zinc finger CCCH type, antiviral 1
BC010709	chr3:108381995-108386016		26442	Psma5	proteasome (prosome, macropain) subunit, alpha type 5
BC029189	chr4:153925803-153933347		67830	Rer1	RER1 retention in endoplasmic reticulum 1 homolog (S. cerevisiae)
BC039627	chr5:110337020-110341020		403178	Plcxd1	phosphatidylinositol-specific phospholipase C, X domain containing 1
NM_007683	chr5:87139282-87147138		12617	Cenpc1	centromere autoantigen C1
NM_008172	chr7:45733859-45741719		14814	Grin2d	glutamate receptor, ionotropic, NMDA2D (epsilon 4)
NM_011438	chr2:152088737-152092737		20667	Sox12	SRY-box containing gene 12
NM_026059	chr5:24607797-24613745		67261	2900005J15Rik	RIKEN cDNA 2900005J15 gene
NM_173396	chr2:156528267-156532290		228839	Tgif2	TGFB-induced factor 2
NM_177571	chr4:143109933-143113948		194225	E330017N17	hypothetical protein E330017N17
U61970	chr15:98604313-98609434		22410	Wnt10b	wingless related MMTV integration site 10b
AK006077	chr18:46321101-46325101		69391	1700018A14Rik	RIKEN cDNA 1700018A14 gene
AK156375	chr6:113269718-113276339		78783	Brpf1	bromodomain and PHD finger containing, 1
BC034834	chr19:44081753-44085769		226143	Cyp2c44	cytochrome P450, family 2, subfamily c, polypeptide 44
BC054794	chr2:92234114-92238117		12953	Cry2	cryptochrome 2 (photolyase-like)
BC059029	chr5:140220382-140224382		243312	A930017N06Rik	RIKEN cDNA A930017N06 gene
BC062159	chr17:34499364-34507779		193736	Zbtb12	zinc finger and BTB domain containing 12
BC089000	chr4:45425152-45429152		230125	Mcart1	mitochondrial carrier triple repeat 1
BC089591	chr11:104939326-104943326		52686	Mettl2	methyltransferase like 2
NM_001029873	chr8:74599886-74608913		382018	Unc13a	unc-13 homolog A (C. elegans)
NM_007781	chr15:78132108-78136127		12984	Csf2rb2	colony stimulating factor 2 receptor, beta 2, low-affinity (granulocyte-macrophage)
NM_027194	chr8:26479574-26485595		69742	Tm2d2	TM2 domain containing 2
NM_028001	chr10:80215874-80219874		71912	Jsrp1	junctional sarcoplasmic reticulum protein 1
NM_175476	chr6:87461191-87465191		232201	Arhgap25	Rho GTPase activating protein 25
XM_134330	chr8:77765538-77769995		71597	9130012O13Rik	RIKEN cDNA 9130012O13 gene
AK038997	chr19:17200534-17206507		353211	A230083H22Rik	RIKEN cDNA A230083H22 gene
AK145189	chr6:82996612-83002373		16950	Loxl3	lysyl oxidase-like 3
AK152411	chr17:28757089-28761114		20383	Sfrs3	splicing factor, arginine/serine-rich 3 (SRp20)
AY519503	chr2:173937547-173942618		14683	Gnas	GNAS (guanine nucleotide binding protein, alpha stimulating) complex locus
BC018291	chr11:6166976-6170982		52513	Ddx56	DEAD (Asp-Glu-Ala-Asp) box polypeptide 56
BC052862	chr15:81556335-81560406		19387	Rangap1	RAN GTPase activating protein 1
BC081436	chr8:114824140-114828166		93739	Gabarapl2	gamma-aminobutyric acid (GABA-A) receptor-associated protein-like 2
NM_001024145	chr2:120004856-120008856		271844	Pla2g4f	phospholipase A2, group IVF
NM_011098	chr3:129188714-129192714		18741	Pitx2	paired-like homeodomain transcription factor 2
NM_025895	chr5:45805249-45809307		66999	Med28	mediator of RNA polymerase II transcription, subunit 28 homolog (yeast)
NM_080428	chr3:85034887-85038887		50754	Fbxw7	F-box and WD-40 domain protein 7, archipelago homolog (Drosophila)
AK036671	chr1:175507335-175511335		319836	E430029J22Rik	RIKEN cDNA E430029J22 gene
BC052682	chr16:44681871-44685880		57781	Cd200r1	CD200 receptor 1
BC075641	chr19:26669006-26675116		67155	Smarca2	SWI/SNF related, matrix associated, actin dependent regulator of chromatin, subfamily a, member 2
BC079907	chr7:127665598-127671221		233905	6820429M01	hypothetical protein 6820429M01
BC096660	chr17:6395533-6399533		547127	LOC547127	similar to KIAA1423 protein
NM_001024699	chr7:11909229-11913229		232879	Zfp499	zinc finger protein 499
NM_008516	chr6:107492309-107496319		16979	Lrrn1	leucine rich repeat protein 1, neuronal
NM_010124	chr10:60847276-60851373		13688	Eif4ebp2	eukaryotic translation initiation factor 4E binding protein 2
NM_018778	chr16:88451244-88455244		54420	Cldn8	claudin 8
NM_018863	chr2:129390524-129394524		18610	Pdyn	prodynorphin
NM_026689	chr4:137703497-137707528		68350	0610009K11Rik	RIKEN cDNA 0610009K11 gene
NM_207251	chr11:23974304-23981444		268391	A830031A19Rik	RIKEN cDNA A830031A19 gene
AF070988	chr3:105088892-105093015		22414	Wnt2b	wingless related MMTV integration site 2b
BC011075	chr8:108454309-108460677		11972	Atp6v0d1	ATPase, H+ transporting, lysosomal V0 subunit D1
BC021341	chr8:3620533-3631899		67439	Xab2	XPA binding protein 2
BC058704	chr7:15285571-15289619		110891	Slc8a2	solute carrier family 8 (sodium/calcium exchanger), member 2
NM_001013758	chr10:80246409-80250409		237403	BC072620	cDNA sequence BC072620
NM_008417	chr3:107226372-107230372		16490	Kcna2	potassium voltage-gated channel, shaker-related subfamily, member 2
NM_010753	chr5:34503817-34507827		17122	Mxd4	Max dimerization protein 4
NM_025472	chr11:116484508-116488513		66293	1810032O08Rik	RIKEN cDNA 1810032O08 gene
NM_080559	chr4:133400079-133404079		73723	Sh3bgrl3	SH3 domain binding glutamic acid-rich protein-like 3
NM_145373	chr11:120896446-120900480		209588	BC010462	cDNA sequence BC010462
XM_130601	chr2:158456248-158460289		71878	2310007D09Rik	RIKEN cDNA 2310007D09 gene
AB048604	chr1:89411957-89415957		23956	Neu2	neuraminidase 2
BC029073	chr5:93579966-93584058		12492	Scarb2	scavenger receptor class B, member 2
BC046614	chr12:111143334-111147452		15519	Hsp90aa1	heat shock protein 90kDa alpha (cytosolic), class A member 1
BC046828	chr1:59180988-59185015		74018	Als2	amyotrophic lateral sclerosis 2 (juvenile) homolog (human)
BC049767	chr15:88424817-88428817		70073	Zdhhc25	zinc finger, DHHC domain containing 25
BC057550	chr15:83616466-83620466		223726	Mpped1	metallophosphoesterase domain containing 1
NM_001033201	chr4:46156371-46162769		433702	AU014645	expressed sequence AU014645
NM_011722	chr8:35576210-35584087		22428	Dctn6	dynactin 6
NM_025654	chr11:101440788-101444808		66599	Rdm1	RAD52 motif 1
NM_025843	chr8:86453612-86457633		66916	Ndufb7	NADH dehydrogenase (ubiquinone) 1 beta subcomplex, 7
NM_145973	chr2:121133292-121137292		269344	Ell3	elongation factor RNA polymerase II-like 3
NM_146565	chr9:18884146-18888146		258558	Olfr837	olfactory receptor 837
XM_989755	chr1:56912774-56922991		329160	B530002L08	hypothetical protein B530002L08
AK048680	chr6:82364741-82369194		21336	Tacr1	tachykinin receptor 1
AK139207	chr4:108122398-108126398		NA	NA	Mus musculus 7 days neonate cerebellum cDNA, RIKEN full-length enriched library, clone:A730068I03 product:hypothetical Phospholipase A2 containing protein, full insert sequence.
AK144205	chr15:102343140-102348112		21357	Tarbp2	TAR (HIV) RNA binding protein 2
BC031500	chr6:142710728-142714744		12764	Cmas	cytidine monophospho-N-acetylneuraminic acid synthetase
BC039919	chr19:34540381-34544382		12642	Ch25h	cholesterol 25-hydroxylase
BC052414	chr19:9965761-9969764		16319	Incenp	inner centromere protein
BC059281	chr11:94749099-94753109		12842	Col1a1	procollagen, type I, alpha 1
BC085142	chr10:126378415-126382415		52468	Ctdsp2	CTD (carboxy-terminal domain, RNA polymerase II, polypeptide A) small phosphatase 2
BC092542	chr3:145479108-145483108		71355	Col24a1	procollagen, type XXIV, alpha 1
NM_021285	chr1:66877490-66881490		17901	Myl1	myosin, light polypeptide 1
NM_031881	chr18:65146012-65150024		83814	Nedd4l	neural precursor cell expressed, developmentally down-regulated gene 4-like
NM_133348	chr4:151018683-151022781		70025	Acot7	acyl-CoA thioesterase 7
NM_153776	chr12:113630487-113636535		69195	Tmem121	transmembrane protein 121
NM_199257	chr8:23745735-23749940		234129	Tpte	transmembrane phosphatase with tensin homology
XM_886867	chr4:41826763-41831881		69638	2310040A07Rik	RIKEN cDNA 2310040A07 gene
BC020132	chr11:35677159-35681179		104458	Rars	arginyl-tRNA synthetase
BC022961	chr12:55124270-55128724		112407	Egln3	EGL nine homolog 3 (C. elegans)
BC026642	chr17:55598111-55603368		106766	AW049765	expressed sequence AW049765
NM_001037928	chr11:8945344-8952244		626870	RP23-219P13.3	hypothetical protein LOC626870
NM_009276	chr17:82719492-82723492		20819	Srst	simple repeat sequence-containing transcript
NM_009432	chr3:102911025-102915025		22094	Tshb	thyroid stimulating hormone, beta subunit
NM_053182	chr3:9815412-9819412		94212	Pag1	phosphoprotein associated with glycosphingolipid microdomains 1
NM_133923	chr6:113360284-113364284		101100	Ttll3	tubulin tyrosine ligase-like family, member 3
XM_001000226	chr11:61021653-61025689		668239	LOC668239	similar to ribosomal protein S13
AK079081	chr11:64872818-64876818		216831	AU040829	expressed sequence AU040829
AY647241	chr19:45864852-45872364		80906	Kcnip2	Kv channel-interacting protein 2
BC031732	chr7:127685997-127690015		27973	Vkorc1	vitamin K epoxide reductase complex, subunit 1
BC039160	chr10:79082073-79086182		216150	Cdc34	cell division cycle 34 homolog (S. cerevisiae)
BC050906	chr8:131568620-131572620		16412	Itgb1	integrin beta 1 (fibronectin receptor beta)
NM_009826	chr1:6201492-6205492		12421	Rb1cc1	RB1-inducible coiled-coil 1
XM_001000875	chr19:34664674-34674716		667373	LOC667373	similar to interferon-induced protein with tetratricopeptide repeats 1
XM_901653	chr19:44195139-44203007		73689	Bloc1s2	biogenesis of lysosome-related organelles complex-1, subunit 2
AK141790	chr13:47108659-47112659		110052	Dek	DEK oncogene (DNA binding)
AK154871	chr7:79895096-79900679		209225	Zfp710	zinc finger protein 710
AK163574	chr13:76483720-76487922		218341	AI256775	expressed sequence AI256775
BC013790	chr12:77740560-77744611		104886	Rab15	RAB15, member RAS oncogene family
BC030858	chr10:26458677-26462677		73910	Arhgap18	Rho GTPase activating protein 18
BC057919	chr8:108111077-108115183		234678	D230025D16Rik	RIKEN cDNA D230025D16 gene
BC092135	chr7:54279750-54283788		14548	Mrps33	mitochondrial ribosomal protein S33
NM_001029977	chr1:141596897-141600897		214403	LOC214403	complement factor H-related protein
NM_010361	chr10:75277252-75281394		14872	Gstt2	glutathione S-transferase, theta 2
NM_010683	chr1:155094254-155098254		226519	Lamc1	laminin, gamma 1
NM_031193	chr1:135174961-135178987		19702	Ren2	renin 2 tandem duplication of Ren1
NM_178211	chr13:21757220-21764542		319160	Hist1h4k	histone 1, H4k
AK029732	chr2:120389531-120396782		211824	Stard9	START domain containing 9
AK078268	chr2:121045763-121050831		327655	Hisppd2a	histidine acid phosphatase domain containing 2A
AK134879	chr14:25088401-25096191		278672	1110051B16Rik	RIKEN cDNA 1110051B16 gene
AK136502	chr10:76970813-76974813		16414	Itgb2	integrin beta 2
AK142775	chr11:62564855-62569868		59043	Wsb2	WD repeat and SOCS box-containing 2
AK158191	chr5:125344217-125348217		20602	Ncor2	nuclear receptor co-repressor 2
BC016225	chr15:99301981-99306013		75284	4930556P03Rik	RIKEN cDNA 4930556P03 gene
BC024719	chr15:88805569-88810023		170790	Mlc1	megalencephalic leukoencephalopathy with subcortical cysts 1 homolog (human)
BC096675	chr7:24212692-24216695		232969	2410005H09Rik	RIKEN cDNA 2410005H09 gene
BC104350	chr16:48690832-48695011		77647	Trat1	T cell receptor associated transmembrane adaptor 1
NM_007443	chr4:62639753-62643761		11699	Ambp	alpha 1 microglobulin/bikunin
NM_013924	chr13:23430581-23434581		30946	Abt1	activator of basal transcription
NM_025507	chr12:88348790-88352790		66354	Snw1	SNW domain containing 1
NM_030558	chr16:17750999-17755026		80733	Car15	carbonic anhydrase 15
NM_133204	chr7:5822114-5826114		170734	Zfp371	zinc finger protein 371
NM_134021	chr11:96769559-96773559		103711	Pnpo	pyridoxine 5'-phosphate oxidase
NM_172813	chr14:75887720-75891720		239188	D230005D02Rik	RIKEN cDNA D230005D02 gene
NM_177895	chr7:83021404-83025404		330578	A530021J07	hypothetical protein A530021J07
XM_899771	chr5:145105470-145113273		100683	Trrap	transformation/transcription domain-associated protein
AK086524	chr1:191425812-191429842		19250	Ptpn14	protein tyrosine phosphatase, non-receptor type 14
AK153485	chr11:88770726-88774772		74617	Scpep1	serine carboxypeptidase 1
BC002021	chr3:89260166-89264254		24045	Scamp3	secretory carrier membrane protein 3
BC021395	chr18:24672379-24676464		225283	BC021395	cDNA sequence BC021395
BC055882	chr7:43301742-43312812		72310	Nkg7	natural killer cell group 7 sequence
NM_009933	chr10:76169010-76173010		12833	Col6a1	procollagen, type VI, alpha 1
NM_009954	chr8:114629732-114633732		12927	Bcar1	breast cancer anti-estrogen resistance 1
NM_021289	chr5:89157866-89161903		20600	Smr2	submaxillary gland androgen regulated protein 2
NM_025665	chr6:86649375-86653387		66618	2610209M04Rik	RIKEN cDNA 2610209M04 gene
NM_029610	chr7:119684190-119692009		73919	4930404J24Rik	RIKEN cDNA 4930404J24 gene
NM_053166	chr11:48670611-48674611		94089	Trim7	tripartite motif protein 7
XM_990133	chr4:131317003-131324233		666480	LOC666480	hypothetical protein LOC666480
AK053696	chr11:87174363-87178439		320472	Ppm1e	protein phosphatase 1E (PP2C domain containing)
BC027062	chr14:47103706-47107706		93834	Peli2	pellino 2
BC034642	chr17:58675916-58682355		69239	2610034M16Rik	RIKEN cDNA 2610034M16 gene
BC048950	chr11:3044098-3048098		78887	Sfi1	Sfi1 homolog, spindle assembly associated (yeast)
BC066040	chr11:74738816-74745148		103677	Smg6	Smg-6 homolog, nonsense mediated mRNA decay factor (C. elegans)
BC085146	chr2:167180599-167187318		81018	Zfp313	zinc finger protein 313
NM_001003948	chr1:84162866-84166866		98496	5033414K04Rik	RIKEN cDNA 5033414K04 gene
NM_007396	chr2:48632915-48636915		11480	Acvr2a	activin receptor IIA
NM_008813	chr10:24400768-24404768		18605	Enpp1	ectonucleotide pyrophosphatase/phosphodiesterase 1
NM_023363	chr7:41403433-41407433		67607	2810426N06Rik	RIKEN cDNA 2810426N06 gene
NM_025481	chr11:106735735-106739735		66313	Smurf2	SMAD specific E3 ubiquitin protein ligase 2
NM_028724	chr2:145474333-145478335		74030	Rin2	Ras and Rab interactor 2
NM_031998	chr6:30642942-30646942		83922	Tsga14	testis specific gene A14
NM_145410	chr17:25519134-25523234		214917	BC008155	cDNA sequence BC008155
BC018307	chr12:108778914-108782937		13116	Cyp46a1	cytochrome P450, family 46, subfamily a, polypeptide 1
BC038605	chr5:120763462-120767485		71772	1300012G16Rik	RIKEN cDNA 1300012G16 gene
BC046513	chr11:120639441-120643582		14104	Fasn	fatty acid synthase
BC089183	chr15:41615862-41620338		170719	Oxr1	oxidation resistance 1
NM_007403	chr7:139843058-139847105		11501	Adam8	a disintegrin and metallopeptidase domain 8
NM_013494	chr8:67584482-67588482		12876	Cpe	carboxypeptidase E
NM_029857	chr4:138241730-138250030		77056	Tmco4	transmembrane and coiled-coil domains 4
NM_030266	chr1:37299214-37303214		269180	Inpp4a	inositol polyphosphate-4-phosphatase, type I
AY989874	chr17:35797425-35801454		547339	H2-Tw3	similar to histocompatibility 2, T region locus 3
BC043335	chr19:18734594-18738716		67383	2410127L17Rik	RIKEN cDNA 2410127L17 gene
BC060677	chr18:61832244-61836254		240334	BC060677	cDNA sequence BC060677
NM_011314	chr7:46616624-46621074		20209	Saa2	serum amyloid A 2
NM_013509	chr6:124734378-124738378		13807	Eno2	enolase 2, gamma neuronal
NM_018854	chr11:78349380-78355639		55978	Ift20	intraflagellar transport 20 homolog (Chlamydomonas)
NM_023478	chr15:84841735-84845735		22270	Upk3a	uroplakin 3A
NM_175750	chr6:32517600-32521600		243743	Plxna4	plexin A4
NM_177876	chr5:124292128-124296128		330192	Vps37b	vacuolar protein sorting 37B (yeast)
NM_178693	chr2:29607021-29613761		227683	Coq4	coenzyme Q4 homolog (yeast)
S68107	chr11:84340610-84344979		16869	Lhx1	LIM homeobox protein 1
XM_001003586	chr12:31844274-31852192		668782	LOC668782	similar to 60S ribosomal protein L12
AK078990	chr7:121869175-121873175		NA	NA	Mus musculus adult male epididymis cDNA, RIKEN full-length enriched library, clone:9230102G06 product:hypothetical protein, full insert sequence.
AK084539	chr4:151318691-151324575		260305	Nphp4	nephronophthisis 4 (juvenile) homolog (human)
AK088401	chr3:96011432-96015476		66471	Anp32e	acidic (leucine-rich) nuclear phosphoprotein 32 family, member E
AK133775	chr2:119560741-119564741		29808	Mga	MAX gene associated
BC023241	chr15:82621250-82625261		76279	Cyp2d26	cytochrome P450, family 2, subfamily d, polypeptide 26
NM_001009952	chr7:33074332-33078332		494519	Abpd	androgen binding protein delta
NM_001011732	chr2:152720042-152724042		228787	Xkr7	X Kell blood group precursor related family member 7 homolog
NM_001033259	chr10:58852767-58856767		215999	D130073L02Rik	RIKEN cDNA D130073L02 gene
NM_025359	chr12:36551994-36555994		66109	Tspan13	tetraspanin 13
NM_026248	chr2:111029687-111035880		67575	4930430A15Rik	RIKEN cDNA 4930430A15 gene
XM_986973	chr16:31995446-32002270		666912	LOC666912	hypothetical protein LOC666912
XM_992289	chr4:73259228-73265194		667768	LOC667768	hypothetical protein LOC667768
AY515727	chr12:71020688-71024688		18080	Nin	ninein
BC021639	chr6:3917604-3921606		21789	Tfpi2	tissue factor pathway inhibitor 2
BC037723	chr8:24171327-24175358		16150	Ikbkb	inhibitor of kappaB kinase beta
BC099488	chr7:13556637-13560637		194588	MGC117731	similar to oocyte specific homeobox 3
NM_009158	chr5:103450629-103454834		26414	Mapk10	mitogen activated protein kinase 10
NM_010016	chr1:132289480-132293491		13136	Cd55	CD55 antigen
NM_080854	chr2:25055462-25065696		142681	Slc34a3	solute carrier family 34 (sodium phosphate), member 3
NM_175239	chr11:119998182-120002182		76377	2810410L24Rik	RIKEN cDNA 2810410L24 gene
AK090374	chr8:98588934-98592941		234593	Ndrg4	N-myc downstream regulated gene 4
AY081954	chr5:135285227-135289227		71304	Wbscr25	Williams Beuren syndrome chromosome region 25 (human)
BC003325	chr11:100021370-100026850		16664	Krt1-14	keratin complex 1, acidic, gene 14
BC049650	chr7:68488718-68492718		384639	LOC384639	similar to Transmembrane 4 superfamily member 2 (Cell surface glycoprotein A15) (PE31) (TALLA homolog)
BC056362	chr7:128034768-128039915		21804	Tgfb1i1	transforming growth factor beta 1 induced transcript 1
BC059220	chr4:139920076-139924082		72754	Arhgef10l	Rho guanine nucleotide exchange factor (GEF) 10-like
BC063764	chr8:87012843-87016843		244550	5832418A03Rik	RIKEN cDNA 5832418A03 gene
BC099511	chr15:74560818-74564834		68311	Lypd2	Ly6/Plaur domain containing 2
BC113148	chr11:72953733-72957739		14841	Gsg2	germ cell-specific gene 2
NM_001013369	chr2:170184382-170191593		109054	Pfdn4	prefoldin 4
NM_001025351	chr8:19236642-19240642		574081	Defb53	beta-defensin 53
NM_001037752	chr2:152287176-152291176		433490	Defb27	beta-defensin 27
NM_008078	chr2:22470716-22475008		14417	Gad2	glutamic acid decarboxylase 2
NM_008376	chr6:48665382-48672517		16205	Gimap1	GTPase, IMAP family member 1
NM_009144	chr3:83848997-83853037		20319	Sfrp2	secreted frizzled-related protein 2
NM_010900	chr7:126187135-126191135		18020	Nfatc2ip	nuclear factor of activated T-cells, cytoplasmic, calcineurin-dependent 2 interacting protein
NM_011162	chr2:92201352-92205352		19099	Mapk8ip1	mitogen activated protein kinase 8 interacting protein 1
NM_011842	chr19:9005714-9012686		23942	Mta2	metastasis-associated gene family, member 2
NM_018876	chr7:45533600-45537600		14344	Fut2	fucosyltransferase 2
NM_020261	chr7:17774273-17778273		56868	Psg23	pregnancy-specific glycoprotein 23
NM_029320	chr14:97979316-97986124		52023	D14Ertd581e	DNA segment, Chr 14, ERATO Doi 581, expressed
NM_153117	chr11:52236600-52240631		213673	9530068E07Rik	RIKEN cDNA 9530068E07 gene
NM_172385	chr7:37477762-37484767		243937	Zfp536	zinc finger protein 536
AK030214	chr11:86357935-86364219		56427	Tubd1	tubulin, delta 1
AK166663	chr8:20311080-20315080		384382	A430108E01Rik	RIKEN cDNA A430108E01 gene
BC012957	chr8:27305558-27309564		23808	Ash2l	ash2 (absent, small, or homeotic)-like (Drosophila)
BC013528	chr18:35752368-35756442		20522	Slc23a1	solute carrier family 23 (nucleobase transporters), member 1
BC024662	chr8:87139065-87145320		101966	D8Ertd738e	DNA segment, Chr 8, ERATO Doi 738, expressed
BC034059	chr5:114648206-114652206		117146	Ube3b	ubiquitin protein ligase E3B
BC049091	chr1:39477097-39481117		52846	D1Bwg0212e	DNA segment, Chr 1, Brigham & Women's Genetics 0212 expressed
BC082771	chr17:33633636-33645267		19763	Ring1	ring finger protein 1
NM_007884	chr10:97070505-97077879		13516	Dspg3	dermatan sulphate proteoglycan 3
NM_025938	chr14:6868995-6873013		67053	Rpp14	ribonuclease P 14 subunit (human)
NM_026604	chr1:24040099-24044099		68187	4921533L14Rik	RIKEN cDNA 4921533L14 gene
NM_146992	chr16:59256911-59260911		258994	Olfr204	olfactory receptor 204
NM_172125	chr5:121762847-121767302		280667	Adam1b	a disintegrin and metallopeptidase domain 1b
AK033253	chr3:109465488-109469741		57257	Vav3	vav 3 oncogene
BC039273	chr5:135431066-135435087		27368	Tbl2	transducin (beta)-like 2
BC040090	chr14:4570922-4574922		545015	2610042L04Rik	RIKEN cDNA 2610042L04 gene
BC049129	chr2:33708718-33713205		72543	2610528K11Rik	RIKEN cDNA 2610528K11 gene
BC050256	chr12:86358722-86363753		67708	1810048J11Rik	RIKEN cDNA 1810048J11 gene
BC056346	chr17:10161494-10166461		19317	Qk	quaking
BC058631	chr2:4568603-4572628		67229	Prpf18	PRP18 pre-mRNA processing factor 18 homolog (yeast)
BC061178	chr10:75694318-75698318		20203	S100b	S100 protein, beta polypeptide, neural
BC106166	chr16:18136336-18140336		27801	Zdhhc8	zinc finger, DHHC domain containing 8
NM_010505	chr4:88303505-88307505		15968	Ifna5	interferon alpha family, gene 5
NM_011242	chr19:6397311-6405490		19395	Rasgrp2	RAS, guanyl releasing protein 2
NM_013895	chr10:80303145-80307161		30055	Timm13	translocase of inner mitochondrial membrane 13 homolog (yeast)
NM_053095	chr1:132712792-132716792		93672	Il24	interleukin 24
NM_145227	chr5:121009655-121013720		246728	Oas2	2'-5' oligoadenylate synthetase 2
NM_172694	chr4:70020539-70024539		230316	Megf9	multiple EGF-like-domains 9
NM_199024	chr18:23180916-23184916		319211	Nol4	nucleolar protein 4
AJ297973	chr11:69399835-69403835		22059	Trp53	transformation related protein 53
AK134879	chr14:24809016-24816938		278672	1110051B16Rik	RIKEN cDNA 1110051B16 gene
AK163268	chr1:194387680-194391680		NA	NA	Mus musculus 2 cells egg cDNA, RIKEN full-length enriched library, clone:B020007N10 product:hypothetical protein, full insert sequence.
AY176042	chr5:137745417-137749675		57330	Perq1	PERQ amino acid rich, with GYF domain 1
BC038810	chr3:18434688-18438730		13123	Cyp7b1	cytochrome P450, family 7, subfamily b, polypeptide 1
BC049553	chr8:23432890-23439412		67929	Ccdc70	coiled-coil domain containing 70
BC050860	chr2:17965453-17973774		72668	2810030E01Rik	RIKEN cDNA 2810030E01 gene
NM_001037247	chr2:152292563-152296563		266620	Defb36	defensin beta 36
NM_007814	chr7:26462696-26466696		13090	Cyp2b19	cytochrome P450, family 2, subfamily b, polypeptide 19
NM_008752	chr2:23140004-23144034		18232	Nxph2	neurexophilin 2
NM_199197	chr18:80361928-80369703		68731	1110032A13Rik	RIKEN cDNA 1110032A13 gene
XM_986047	chr15:78542058-78548618		666796	LOC666796	hypothetical protein LOC666796
AK044821	chr2:118976930-118981022		228545	Vps18	vacuolar protein sorting 18 (yeast)
AK050906	chr12:24368594-24372594		#NAME?	#NAME?	Mus musculus 9 days embryo whole body cDNA, RIKEN full-length enriched library, clone:D030032N01 product:inferred: Similar to zinc finger protein 14 (KOX 6) {Mus musculus}, full insert sequence.
AK134548	chr14:54461424-54466180		12891	Cpne6	copine VI
BC010790	chr6:48463950-48467950		76252	Atp6v0e2	ATPase, H+ transporting, lysosomal V0 subunit E2
BC011101	chr7:127832816-127836816		71703	Armcx3	armadillo repeat containing, X-linked 3
BC018547	chr13:59778635-59782662		69046	Hbld2	HESB like domain containing 2
BC022172	chr7:18822782-18826788		56457	Clptm1	cleft lip and palate associated transmembrane protein 1
BC026561	chr1:89931197-89935197		394435	Ugt1a6b	UDP glucuronosyltransferase 1 family, polypeptide A6B
BC049354	chr6:122884226-122888226		269799	Clec4a1	C-type lectin domain family 4, member a1
BC093521	chr3:95374139-95378139		75007	4930504E06Rik	RIKEN cDNA 4930504E06 gene
NM_001033877	chr7:66715434-66719434		233332	Adamts17	ADAM metallopeptidase with thrombospondin type 1 motif, 17
NM_008093	chr2:180263331-180267331		14464	Gata5	GATA binding protein 5
NM_172801	chr11:115120002-115124002		237987	Otop2	otopetrin 2
NM_177823	chr17:30935874-30939874		328795	Ubash3a	ubiquitin associated and SH3 domain containing, A
XM_001002716	chr17:56693664-56699797		668628	LOC668628	similar to Adenylate kinase isoenzyme 1 (ATP-AMP transphosphorylase) (AK1) (Myokinase)
AK016466	chr8:70880118-70884118		234353	4931420C21Rik	RIKEN cDNA 4931420C21 gene
AK031216	chr3:86630892-86640437		80877	Lrba	LPS-responsive beige-like anchor
AK155663	chr7:45106107-45110376		12493	Cd37	CD37 antigen
AK155674	chr10:79505077-79509081		216161	Stno	strawberry notch homolog (Drosophila)
AK160816	chr11:118724890-118730937		52897	D11Bwg0517e	DNA segment, Chr 11, Brigham & Women's Genetics 0517 expressed
BC005616	chr3:64051489-64055912		11416	Slc33a1	solute carrier family 33 (acetyl-CoA transporter), member 1
BC052848	chr1:4794692-4798748		18777	Lypla1	lysophospholipase 1
BC056483	chr5:142802774-142808429		231858	D930005D10Rik	RIKEN cDNA D930005D10 gene
NM_001039241	chr17:34084673-34088673		632126	LOC632126	similar to butyrophilin-like 7
NM_007842	chr1:155249076-155253126		13211	Dhx9	DEAH (Asp-Glu-Ala-His) box polypeptide 9
NM_007877	chr16:43678323-43682323		13490	Drd3	dopamine receptor 3
NM_018752	chr7:64074930-64078930		17364	Trpm1	transient receptor potential cation channel, subfamily M, member 1
NM_023141	chr1:158510234-158514247		30935	Tor3a	torsin family 3, member A
NM_024428	chr17:74228176-74232176		66310	2810410M20Rik	RIKEN cDNA 2810410M20 gene
NM_027720	chr11:112638018-112642018		71203	4933434M16Rik	RIKEN cDNA 4933434M16 gene
NM_172573	chr11:118289797-118293811		217364	D230014K01Rik	RIKEN cDNA D230014K01 gene
XM_898342	chr3:105187745-105195649		75269	4930564D02Rik	RIKEN cDNA 4930564D02 gene
XM_983629	chr5:100398735-100403360		666406	LOC666406	hypothetical protein LOC666406
AK122570	chr5:52853743-52857778		246316	Lgi2	leucine-rich repeat LGI family, member 2
AY177606	chr2:129811475-129815475		241636	Tgm6	transglutaminase 6
BC024946	chr6:147491360-147495360		67015	Ccdc91	coiled-coil domain containing 91
BC058190	chr4:88765020-88769046		12578	Cdkn2a	cyclin-dependent kinase inhibitor 2A
NM_001033379	chr6:119137621-119141656		319618	Dcp1b	DCP1 decapping enzyme homolog b (S. cerevisiae)
NM_008723	chr19:45802124-45806147		18150	Npm3	nucleoplasmin 3
NM_009769	chr14:98178574-98183037		12224	Klf5	Kruppel-like factor 5
NM_009881	chr13:35664094-35668127		12593	Cdyl	chromodomain protein, Y chromosome-like
NM_023732	chr1:75062680-75066680		74104	Abcb6	ATP-binding cassette, sub-family B (MDR/TAP), member 6
NM_028291	chr5:147737987-147741987		72587	Pan3	PAN3 polyA specific ribonuclease subunit homolog (S. cerevisiae)
NM_146108	chr1:52786340-52790340		227095	Hibch	3-hydroxyisobutyryl-Coenzyme A hydrolase
NM_146446	chr6:116547813-116551813		258438	Olfr215	olfactory receptor 215
NM_173446	chr8:9770245-9774245		270028	Tmem28	transmembrane protein 28
NM_177135	chr14:3436395-3440395		320333	D830030K20Rik	RIKEN cDNA D830030K20 gene
NM_207253	chr11:52056660-52060660		276865	Olfr1371	olfactory receptor 1371
BC012641	chr7:44991672-45000029		27207	Rps11	ribosomal protein S11
BC030842	chr10:18156146-18160146		70502	5730409E15Rik	RIKEN cDNA 5730409E15 gene
BC057989	chr12:104299689-104303689		20700	Serpina1a	serine (or cysteine) peptidase inhibitor, clade A, member 1a
BC076585	chr12:72746404-72750404		208846	Daam1	dishevelled associated activator of morphogenesis 1
NM_001033265	chr11:33496051-33500051		216644	D130052B06Rik	RIKEN cDNA D130052B06 gene
NM_008734	chr14:38384217-38388217		18183	Nrg3	neuregulin 3
NM_009873	chr5:3347067-3351067		12571	Cdk6	cyclin-dependent kinase 6
NM_011470	chr3:92421310-92425310		20758	Sprr2d	small proline-rich protein 2D
NM_013852	chr16:20458954-20465249		27406	Abcf3	ATP-binding cassette, sub-family F (GCN20), member 3
NM_027564	chr6:50525426-50529429		70821	4921507P07Rik	RIKEN cDNA 4921507P07 gene
NM_146542	chr13:21646236-21650236		218066	Olfr11	olfactory receptor 11
NM_178668	chr14:25502280-25506280		211948	E430028B21Rik	RIKEN cDNA E430028B21 gene
U81453	chr7:97981549-97987689		17921	Myo7a	myosin VIIa
AK006831	chr10:115818980-115822980		#NAME?	#NAME?	Mus musculus adult male testis cDNA, RIKEN full-length enriched library, clone:1700058G18 product:hypothetical protein, full insert sequence.
AK033281	chr2:155644784-155648784		16328	Cep250	centrosomal protein 250
AK052181	chr19:29210378-29214378		#NAME?	#NAME?	Mus musculus 13 days embryo heart cDNA, RIKEN full-length enriched library, clone:D330004B08 product:hypothetical protein, full insert sequence.
AK080193	chr1:89337347-89344767		319977	A530079E22Rik	RIKEN cDNA A530079E22 gene
AK141422	chr11:101897824-101901824		50997	Mpp2	membrane protein, palmitoylated 2 (MAGUK p55 subfamily member 2)
AK148547	chr2:150028474-150032474		NA	NA	Mus musculus adult pancreas islet cells cDNA, RIKEN full-length enriched library, clone:C820020O07 product:hypothetical protein, full insert sequence.
AK160463	chr6:149095435-149099540		320204	4833442J19Rik	RIKEN cDNA 4833442J19 gene
BC025166	chr11:87897209-87901209		22344	Vezf1	vascular endothelial zinc finger 1
BC068149	chr5:122541764-122545764		320717	Pptc7	PTC7 protein phosphatase homolog (S. cerevisiae)
BC094578	chr4:108136254-108140254		NA	NA	Mus musculus cDNA clone IMAGE:6851752.
BC116176	chr8:19290086-19294090		27358	Defb3	defensin beta 3
NM_001001451	chr6:40542167-40546167		387513	Tas2r138	taste receptor, type 2, member 138
NM_001025250	chr17:45494581-45498581		22339	Vegfa	vascular endothelial growth factor A
NM_001039200	chr4:138621418-138627637		230866	C230096C10Rik	RIKEN cDNA C230096C10 gene
NM_009127	chr19:44460114-44464228		20249	Scd1	stearoyl-Coenzyme A desaturase 1
NM_015750	chr1:89422470-89426470		23956	Neu2	neuraminidase 2
NM_029752	chr5:125727693-125731758		76809	Bri3bp	Bri3 binding protein
NM_173182	chr3:27900700-27905630		72007	Fndc3b	fibronectin type III domain containing 3B
XM_001002935	chr7:127402285-127409592		668658	LOC668658	hypothetical protein LOC668658
AF188506	chr3:86307366-86311366		80877	Lrba	LPS-responsive beige-like anchor
AK007293	chr8:119914070-119918070		76645	Pkd1l2	polycystic kidney disease 1 like 2
AK016804	chr6:128337824-128341878		71149	4933413G19Rik	RIKEN cDNA 4933413G19 gene
BC006900	chr1:92742262-92746262		171531	Mlph	melanophilin
BC016072	chr6:57628928-57632963		71835	Lancl2	LanC (bacterial lantibiotic synthetase component C)-like 2
BC023122	chr1:181588334-181592334		226747	Ahctf1	AT hook containing transcription factor 1
BC054838	chr8:97658098-97662104		20312	Cx3cl1	chemokine (C-X3-C motif) ligand 1
BC057128	chr12:87772604-87777164		238330	6430527G18Rik	RIKEN cDNA 6430527G18 gene
BC058208	chr18:31589603-31593675		20983	Syt4	synaptotagmin IV
NM_010568	chr8:3278426-3282801		16337	Insr	insulin receptor
NM_011148	chr5:93330728-93334728		19023	Ppef2	protein phosphatase, EF hand calcium-binding domain 2
NM_026410	chr19:6081846-6088141		67849	Cdca5	cell division cycle associated 5
NM_027328	chr7:3229821-3239889		68988	Prpf31	PRP31 pre-mRNA processing factor 31 homolog (yeast)
BC002206	chr17:14692687-14701058		72057	Phf10	PHD finger protein 10
BC010753	chr10:75216331-75220340		13202	Ddt	D-dopachrome tautomerase
BC020078	chr18:3816010-3820010		432823	LOC432823	similar to hypothetical protein MGC37588
BC046337	chr7:18954557-18958581		80794	Cblc	Casitas B-lineage lymphoma c
BC057976	chr11:78278660-78282662		52466	D11Ertd18e	DNA segment, Chr 11, ERATO Doi 18, expressed
BC058741	chr6:37975837-37979854		320590	9430071P14Rik	RIKEN cDNA 9430071P14 gene
BC069984	chr4:42682903-42690513		16157	Il11ra1	interleukin 11 receptor, alpha chain 1
NM_001018110	chr12:21167004-21171004		382686	LOC382686	similar to RIKEN cDNA 6030426L16
NM_001029930	chr14:4149776-4153776		545007	LOC545007	hypothetical protein LOC545007
NM_008957	chr13:63573992-63577992		19206	Ptch1	patched homolog 1
NM_009184	chr2:181131446-181135446		20459	Ptk6	PTK6 protein tyrosine kinase 6
NM_011975	chr7:109307123-109311137		26451	Rpl27a	ribosomal protein L27a
NM_013519	chr8:123999309-124003309		14234	Foxc2	forkhead box C2
NM_020604	chr1:17082262-17086262		57339	Jph1	junctophilin 1
NM_026109	chr5:109034915-109038915		67366	1810008K16Rik	RIKEN cDNA 1810008K16 gene
NM_172718	chr5:113550272-113554272		52850	Rutbc2	RUN and TBC1 domain containing 2
NM_181819	chr11:94057889-94061889		278507	Wfikkn2	WAP, follistatin/kazal, immunoglobulin, kunitz and netrin domain containing 2
NM_206896	chr1:94447063-94451063		257890	Olfr12	olfactory receptor 12
AK034285	chr11:107027136-107031136		71795	Pitpnc1	phosphatidylinositol transfer protein, cytoplasmic 1
AK147970	chr5:65475580-65479624		213081	Wdr19	WD repeat domain 19
BC016261	chr8:97721074-97730719		109006	Ciapin1	cytokine induced apoptosis inhibitor 1
BC034518	chr7:44072226-44076230		18048	Klk1b4	kallikrein 1-related pepidase b4
BC039155	chr8:114516241-114520245		52815	Ldhd	lactate dehydrogenase D
BC058250	chr1:167072822-167076868		226591	Tiprl	TIP41, TOR signalling pathway regulator-like (S. cerevisiae)
BC060691	chr18:37797058-37801058		93711	Pcdhga3	protocadherin gamma subfamily A, 3
NM_001012723	chr2:164329257-164333257		277345	Wfdc16	WAP four-disulfide core domain 16
NM_009461	chr2:120661406-120669252		22222	Ubr1	ubiquitin protein ligase E3 component n-recognin 1
NM_009904	chr8:86276745-86280745		12745	Clgn	calmegin
NM_018871	chr5:136218401-136222401		22628	Ywhag	3-monooxygenase/tryptophan 5-monooxygenase activation protein, gamma polypeptide
NM_026813	chr15:89036075-89043020		71474	Saps2	SAPS domain family, member 2
NM_027760	chr6:145762291-145766291		71323	Rassf8	Ras association (RalGDS/AF-6) domain family 8
NM_177132	chr17:23449655-23454988		320309	1520401A03Rik	RIKEN cDNA 1520401A03 gene
NM_207262	chr7:31008270-31012270		381970	Abpe	androgen binding protein epsilon
XM_001003887	chr3:94392242-94396388		75778	Them4	thioesterase superfamily member 4
XM_884335	chr10:58613848-58620454		268301	C820004L04Rik	RIKEN cDNA C820004L04 gene
AF045252	chr11:104991646-105001079		24086	Tlk2	tousled-like kinase 2 (Arabidopsis)
AK019115	chr11:100081318-100089211		68239	2410039E07Rik	RIKEN cDNA 2410039E07 gene
AK050292	chr10:41240514-41244514		75973	5033413D22Rik	RIKEN cDNA 5033413D22 gene
AK161180	chr15:37259741-37263741		252973	Grhl2	grainyhead-like 2 (Drosophila)
AY682987	chr15:79566350-79573041		223697	Unc84b	unc-84 homolog B (C. elegans)
BC009098	chr7:141187025-141193331		98845	Eps8l2	EPS8-like 2
BC019530	chr6:115920887-115924887		NA	NA	Mus musculus cDNA clone MGC:28614 IMAGE:4219417, complete cds.
BC055778	chr19:36983993-36991972		72514	2610306H15Rik	RIKEN cDNA 2610306H15 gene
BC055791	chr4:138402356-138406428		433771	2310028O11Rik	RIKEN cDNA 2310028O11 gene
BC060719	chr12:89305205-89309205		18191	Nrxn3	neurexin III
BC095939	chr2:125473428-125477445		70354	3110001I20Rik	RIKEN cDNA 3110001I20 gene
NM_001039551	chr1:36453171-36458102		94218	Cnnm3	cyclin M3
NM_025316	chr3:32925361-32932404		66046	Ndufb5	NADH dehydrogenase (ubiquinone) 1 beta subcomplex, 5
NM_178069	chr16:30506586-30510586		224092	Lsg1	large subunit GTPase 1 homolog (S. cerevisiae)
NM_198424	chr7:127557742-127561742		269999	BC061259	cDNA sequence BC061259
XM_621622	chr4:43686526-43693495		242409	4930500O05Rik	RIKEN cDNA 4930500O05 gene
AK136454	chr8:68057651-68061651		407795	BC030870	cDNA sequence BC030870
AK156640	chr2:59571561-59575561		NA	NA	Mus musculus activated spleen cDNA, RIKEN full-length enriched library, clone:F830034J09 product:hypothetical protein, full insert sequence.
BC017612	chr9:15268001-15272001		170748	BC017612	cDNA sequence BC017612
BC053519	chr8:73680458-73685248		19339	Rab3a	RAB3A, member RAS oncogene family
BC057936	chr18:9704406-9708424		140792	Colec12	collectin sub-family member 12
BC058223	chr3:92168307-92172317		16939	Lor	loricrin
BC086660	chr15:98658738-98664210		19082	Prkag1	protein kinase, AMP-activated, gamma 1 non-catalytic subunit
BC094894	chr12:88694272-88698272		193322	Oog1	oogenesin 1
NM_001034880	chr14:32866919-32870919		432838	LOC432838	hypothetical LOC432838
NM_011613	chr14:77041420-77045448		21943	Tnfsf11	tumor necrosis factor (ligand) superfamily, member 11
NM_020513	chr14:51385208-51389208		57270	Olfr1508	olfactory receptor 1508
NM_026918	chr7:126842375-126846375		69036	1810010M01Rik	RIKEN cDNA 1810010M01 gene
NM_144943	chr6:83642765-83646765		246278	Cd207	CD 207 antigen
NM_146355	chr7:105238898-105242898		258352	Olfr692	olfactory receptor 692
NM_177661	chr3:60009892-60013892		229333	C130079G13Rik	RIKEN cDNA C130079G13 gene
NM_207703	chr4:118307044-118311044		435804	Olfr1335	olfactory receptor 1335
XM_895022	chr12:20858333-20862512		668621	LOC668621	similar to gonadotropin inducible ovarian transcription factor 1
AK030497	chr7:95830156-95834156		NA	NA	Mus musculus adult male pituitary gland cDNA, RIKEN full-length enriched library, clone:5330421K23 product:hypothetical protein, full insert sequence.
AK133031	chr17:34021082-34025084		407788	BC051142	cDNA sequence BC051142
AK142280	chr4:55367899-55371932		19359	Rad23b	RAD23b homolog (S. cerevisiae)
AK158337	chr7:49168908-49172908		NA	NA	Mus musculus adult inner ear cDNA, RIKEN full-length enriched library, clone:F930104M04 product:hypothetical Calponin-like actin-binding containing protein, full insert sequence.
BC025144	chr2:179996751-180001950		52856	Gtpbp5	GTP binding protein 5
BC030489	chr9:22118094-22122094		68743	Anln	anillin, actin binding protein (scraps homolog, Drosophila)
BC048647	chr2:170047568-170051568		76960	Bcas1	breast carcinoma amplified sequence 1
BC057910	chr18:74853849-74857849		17919	Myo5b	myosin Vb
BC086793	chr6:88010077-88014111		19349	Rab7	RAB7, member RAS oncogene family
BC086800	chr7:101292279-101296480		207728	Pde2a	phosphodiesterase 2A, cGMP-stimulated
NM_001033212	chr11:103462348-103466348		104582	Rprml	reprimo-like
NM_026796	chr1:191622326-191626329		226830	Smyd2	SET and MYND domain containing 2
NM_153067	chr7:47468643-47472643		233222	Mrgpra3	MAS-related GPR, member A3
NM_153082	chr12:4079249-4083424		217378	C330021A05Rik	RIKEN cDNA C330021A05 gene
NM_172274	chr5:43947441-43951443		231214	5730509K17Rik	RIKEN cDNA 5730509K17 gene
NM_175413	chr3:116551775-116555831		109245	Lrrc39	leucine rich repeat containing 39
XM_989842	chr10:42906650-42910926		71365	Pdss2	prenyl (solanesyl) diphosphate synthase, subunit 2
BC031443	chr7:132150756-132158748		77590	4631426J05Rik	RIKEN cDNA 4631426J05 gene
BC065177	chr4:33251318-33255368		140577	Ankrd6	ankyrin repeat domain 6
BC087547	chr10:17742169-17746169		19707	Reps1	RalBP1 associated Eps domain containing protein
BC094250	chr18:38419407-38423428		56736	Rnf14	ring finger protein 14
BC094619	chr12:85856800-85860804		73736	1110008B24Rik	RIKEN cDNA 1110008B24 gene
NM_001013023	chr5:3899163-3903183		545725	Mterf	mitochondrial transcription termination factor
NM_010810	chr9:7688846-7692854		17393	Mmp7	matrix metallopeptidase 7
NM_013493	chr6:87815886-87819961		12785	Cnbp1	cellular nucleic acid binding protein 1
NM_133692	chr7:99994833-99998844		67967	Pold3	polymerase (DNA-directed), delta 3, accessory subunit
NM_139301	chr19:5332490-5336490		225865	Catsper1	cation channel of sperm 1
AF040094	chr4:124250583-124254689		16330	Inpp5b	inositol polyphosphate-5-phosphatase B
AK005583	chr14:3472569-3476580		75438	1700001E04Rik	RIKEN cDNA 1700001E04 gene
AK035181	chr5:66536009-66541043		70918	4921525L17Rik	RIKEN cDNA 4921525L17 gene
AK054545	chr3:16039848-16043848		320832	Sirpb1	signal-regulatory protein beta 1
AK077946	chr8:24718929-24725845		71655	4930518F22Rik	RIKEN cDNA 4930518F22 gene
AK137609	chr1:9947273-9951273		NA	NA	Mus musculus adult male bone cDNA, RIKEN full-length enriched library, clone:9830166N24 product:hypothetical protein, full insert sequence.
BC012664	chr14:54711698-54720851		12684	Cideb	cell death-inducing DNA fragmentation factor, alpha subunit-like effector B
BC017540	chr10:33983637-33988114		72480	Tspyl4	TSPY-like 4
BC024516	chr19:5421906-5428166		107242	AI837181	expressed sequence AI837181
BC040768	chr1:17709051-17713385		83691	Crispld1	cysteine-rich secretory protein LCCL domain containing 1
BC046392	chr11:4046918-4050918		216516	4930562D19Rik	RIKEN cDNA 4930562D19 gene
BC050828	chr4:59280353-59284353		22234	Ugcg	UDP-glucose ceramide glucosyltransferase
BC051636	chr14:64906877-64911104		219151	Scara3	scavenger receptor class A, member 3
BC052415	chr11:11708168-11712185		60530	Fignl1	fidgetin-like 1
BC075617	chr10:79628204-79632204		68114	Mum1	melanoma associated antigen (mutated) 1
NM_009842	chr7:141315462-141320936		12476	Cd151	CD151 antigen
NM_010936	chr16:38213312-38217312		18171	Nr1i2	nuclear receptor subfamily 1, group I, member 2
AK015277	chr1:141447572-141451572		381294	LOC381294	complement factor H-like
AK035282	chr17:12656065-12662541		52042	D17Ertd663e	DNA segment, Chr 17, ERATO Doi 663, expressed
AK088526	chr19:3574966-3578987		52036	Saps3	SAPS domain family, member 3
AK149253	chr11:4891813-4895813		#NAME?	#NAME?	Mus musculus adult retina cDNA, RIKEN full-length enriched library, clone:A930001P06 product:hypothetical Bipartite nuclear localization signal containing protein, full insert sequence.
BC011118	chr7:34824812-34828812		12606	Cebpa	CCAAT/enhancer binding protein (C/EBP), alpha
BC021787	chr6:126500222-126504306		16493	Kcna5	potassium voltage-gated channel, shaker-related subfamily, member 5
BC037487	chr10:55792081-55796081		73390	1700060H10Rik	RIKEN cDNA 1700060H10 gene
BC048355	chr17:45956738-45960738		381101	BC048355	cDNA sequence BC048355
BC061007	chr15:36499407-36503411		66696	4631426E05Rik	RIKEN cDNA 4631426E05 gene
BC063386	chr2:90982937-90987926		228355	Madd	MAP-kinase activating death domain
NM_010485	chr8:4321979-4328156		15568	Elavl1	ELAV (embryonic lethal, abnormal vision, Drosophila)-like 1 (Hu antigen R)
NM_028089	chr19:39068812-39072824		72082	Cyp2c55	cytochrome P450, family 2, subfamily c, polypeptide 55
NM_029788	chr11:86297601-86301633		76892	0610013E23Rik	RIKEN cDNA 0610013E23 gene
NM_030564	chr5:123107554-123111554		80751	Rnf34	ring finger protein 34
NM_146371	chr19:13017359-13021359		258368	Olfr1450	olfactory receptor 1450
NM_153173	chr13:23535264-23543632		69386	Hist1h4h	histone 1, H4h
NM_178888	chr2:32908463-32912463		99326	Garnl3	GTPase activating RANGAP domain-like 3
XM_283290	chr15:84956593-84962973		67747	Ribc2	RIB43A domain with coiled-coils 2
AK051458	chr18:25895962-25900417		108013	Brunol4	bruno-like 4, RNA binding protein (Drosophila)
AK135801	chr7:67025964-67029964		NA	NA	Mus musculus in vitro fertilized eggs cDNA, RIKEN full-length enriched library, clone:7420418H13 product:hypothetical protein, full insert sequence.
BC006653	chr6:140410921-140414921		620031	MGC7817	hypothetical protein LOC620031
BC006881	chr13:38967245-38971248		108652	Slc35b3	solute carrier family 35, member B3
BC023174	chr4:148325882-148332192		69151	Lzic	leucine zipper and CTNNBIP1 domain containing
BC069889	chr13:23592678-23596678		319179	Hist1h2be	histone 1, H2be
BC069984	chr4:42331705-42341234		16157	Il11ra1	interleukin 11 receptor, alpha chain 1
BC096611	chr8:13401807-13405807		24013	Grk1	G protein-coupled receptor kinase 1
D13802	chr16:92584116-92589437		12394	Runx1	runt related transcription factor 1
NM_001033348	chr2:146202697-146206697		241694	A230067G21Rik	RIKEN cDNA A230067G21 gene
NM_011770	chr1:69618279-69623598		22779	Zfpn1a2	zinc finger protein, subfamily 1A, 2 (Helios)
NM_025655	chr11:76717489-76721499		66601	Tmigd	transmembrane and immunoglobulin domain containing
NM_028986	chr2:148369354-148373388		74533	Zfp336	zinc finger protein 336
NM_146306	chr7:108672031-108676031		258303	Olfr518	olfactory receptor 518
NM_172751	chr8:14925626-14933082		234094	Arhgef10	Rho guanine nucleotide exchange factor (GEF) 10
NM_175092	chr5:123392263-123396286		23912	Rhof	ras homolog gene family, member f
NM_175393	chr14:4605459-4609459		108978	4930555G01Rik	RIKEN cDNA 4930555G01 gene
XM_986380	chr7:96078084-96087612		666836	LOC666836	similar to High mobility group protein 1 (HMG-1) (High mobility group protein B1) (Amphoterin) (Heparin-binding protein p30)
AK039249	chr17:8361724-8365724		23984	Pde10a	phosphodiesterase 10A
BC019554	chr15:89200835-89213433		72962	Ecgf1	endothelial cell growth factor 1 (platelet-derived)
BC050041	chr7:35510988-35514988		243924	zfp507	zinc finger protein 507
BC051531	chr7:30456980-30461041		282619	Sbsn	suprabasin
BC062654	chr2:173967456-173973793		14683	Gnas	GNAS (guanine nucleotide binding protein, alpha stimulating) complex locus
BC098333	chr7:141309211-141313212		213573	Efcab4a	EF-hand calcium binding domain 4A
NM_001011796	chr2:89430985-89434985		257984	Olfr1249	olfactory receptor 1249
NM_008499	chr5:120689267-120693364		16873	Lhx5	LIM homeobox protein 5
NM_009728	chr7:58522950-58526950		11982	Atp10a	ATPase, class V, type 10A
NM_010430	chr11:74984964-74989419		15248	Hic1	hypermethylated in cancer 1
NM_025912	chr2:172033563-172037571		67017	2010011I20Rik	RIKEN cDNA 2010011I20 gene
NM_139272	chr8:127114233-127118288		108148	Galnt2	UDP-N-acetyl-alpha-D-galactosamine:polypeptide N-acetylgalactosaminyltransferase 2
AK007164	chr14:100081784-100085784		76627	1700110M21Rik	RIKEN cDNA 1700110M21 gene
AK014850	chr14:73862884-73871329		70859	4921509B22Rik	RIKEN cDNA 4921509B22 gene
AK046207	chr18:36857762-36861791		71983	2410015B03Rik	RIKEN cDNA 2410015B03 gene
AK054545	chr3:15550978-15555059		320832	Sirpb1	signal-regulatory protein beta 1
AK144111	chr11:115805827-115813055		192897	Itgb4	integrin beta 4
BC003901	chr2:32533988-32538044		107951	Cdk9	cyclin-dependent kinase 9 (CDC2-related kinase)
BC040090	chr14:5202684-5206684		545015	2610042L04Rik	RIKEN cDNA 2610042L04 gene
BC057400	chr17:15079549-15083800		13388	Dll1	delta-like 1 (Drosophila)
BC080811	chr6:122271378-122275378		17113	M6pr	mannose-6-phosphate receptor, cation dependent
BC089330	chr2:180883309-180887352		58237	C030019F02Rik	RIKEN cDNA C030019F02 gene
BC114971	chr15:101360051-101364060		16680	Krt2-16	keratin complex 2, basic, gene 16
NM_008234	chr19:38992883-38996886		15201	Hells	helicase, lymphoid specific
NM_010461	chr11:96094744-96098744		15416	Hoxb8	homeo box B8
NM_145515	chr1:186699517-186704026		226778	Mark1	MAP/microtubule affinity-regulating kinase 1
NM_146018	chr11:59623058-59629218		216805	Flcn	folliculin
XM_133906	chr7:134179579-134183579		71007	4933400E14Rik	RIKEN cDNA 4933400E14 gene
XM_976338	chr2:27293763-27300447		665357	LOC665357	hypothetical protein LOC665357
XM_992212	chr5:110233316-110237592		69504	2310001H12Rik	RIKEN cDNA 2310001H12 gene
AK129146	chr1:137984820-137988820		16565	Kif21b	kinesin family member 21B
AK159160	chr7_random:167053-171094		50918	Myadm	myeloid-associated differentiation marker
AK168918	chr13:58406928-58415389		15387	Hnrpk	heterogeneous nuclear ribonucleoprotein K
BC003267	chr8:4609916-4613919		233987	BC003267	cDNA sequence BC003267
BC006925	chr13:76224689-76228734		192657	Ell2	elongation factor RNA polymerase II 2
BC019960	chr11:77347019-77351019		216965	Taok1	TAO kinase 1
BC021587	chr7:30652010-30656027		84506	Hamp1	hepcidin antimicrobial peptide 1
BC039649	chr11:3165633-3169639		13494	Drg1	developmentally regulated GTP binding protein 1
BC040090	chr14:4038309-4042309		545015	2610042L04Rik	RIKEN cDNA 2610042L04 gene
BC049818	chr5:143081777-143085777		231861	Zfp469	zinc finger protein 469
BC096490	chr9:14130620-14134644		71946	Endod1	endonuclease domain containing 1
BC099534	chr4:142818876-142822876		545693	MGC118150	PRAME family member LOC545693
NM_011807	chr7:90962948-90966948		23859	Dlgh2	discs, large homolog 2 (Drosophila)
NM_018754	chr4:132873134-132877134		55948	Sfn	stratifin
NM_018885	chr13:73723550-73727550		50916	Irx4	Iroquois related homeobox 4 (Drosophila)
NM_027187	chr8:87855440-87863044		69724	Rnaseh2a	ribonuclease H2, large subunit
NM_153598	chr5:87980748-87984757		100727	Ugt2b34	UDP glucuronosyltransferase 2 family, polypeptide B34
NM_172497	chr17:52927500-52931500		211482	Efhb	EF hand domain family, member B
XM_902453	chr4:153105160-153109164		230971	Megf6	multiple EGF-like-domains 6
AJ245453	chr17:13060869-13064869		27263	Smok2	sperm motility kinase 2
AK148261	chr8:24402100-24406100		244349	Myst3	MYST histone acetyltransferase (monocytic leukemia) 3
BC021339	chr14:7051838-7055942		93732	Acox2	acyl-Coenzyme A oxidase 2, branched chain
BC043722	chr15:38445439-38449439		54375	Azin1	antizyme inhibitor 1
BC049933	chr17:26697517-26701555		474156	Zbtb9	zinc finger and BTB domain containing 9
BC094065	chr12:113707297-113711297		544903	LOC544903	similar to immunoglobulin mu-chain
NM_001037717	chr12:74202444-74208789		432670	LOC432670	similar to Na+-dependent neutral amino acid transporter
NM_007850	chr8:22778944-22782944		13237	Defcr3	defensin related cryptdin 3
NM_008386	chr19:52314511-52318524		16333	Ins1	insulin I
NM_009019	chr2:101449590-101453590		19373	Rag1	recombination activating gene 1
NM_010095	chr14:66184151-66189843		13592	Ebf2	early B-cell factor 2
NM_016857	chr11:116122013-116126054		53413	Exoc7	exocyst complex component 7
NM_024196	chr2:151982062-151986099		67231	Tbc1d20	TBC1 domain family, member 20
NM_025462	chr16:20521893-20527537		66275	1810009K13Rik	RIKEN cDNA 1810009K13 gene
NM_053111	chr14:50772468-50776468		93719	Ear6	eosinophil-associated, ribonuclease A family, member 6
NM_145153	chr5:121104733-121108733		243262	Oas1f	2'-5' oligoadenylate synthetase 1F
NM_146696	chr19:13566113-13570113		258691	Olfr1477	olfactory receptor 1477
XM_992153	chr13:9759738-9767656		667747	LOC667747	hypothetical protein LOC667747
AF350047	chr4:62102799-62106799		50780	Rgs3	regulator of G-protein signaling 3
AK009237	chr3:130697822-130701823		66357	2310008M10Rik	RIKEN cDNA 2310008M10 gene
AK139009	chr7:48609134-48613134		NA	NA	Mus musculus adult male aorta and vein cDNA, RIKEN full-length enriched library, clone:A530061H09 product:hypothetical protein, full insert sequence.
AK147478	chr5:132826357-132831297		319974	Auts2	autism susceptibility candidate 2
BC014828	chr19:4188917-4194297		19045	Ppp1ca	protein phosphatase 1, catalytic subunit, alpha isoform
BC043020	chr11:32193258-32200818		15122	Hba-a1	hemoglobin alpha, adult chain 1
BC099858	chr4:138364174-138368191		17965	Nbl1	neuroblastoma, suppression of tumorigenicity 1
BC108995	chr9:18135564-18139580		72560	Naalad2	N-acetylated alpha-linked acidic dipeptidase 2
NM_007975	chr8:75654701-75658701		14065	F2rl3	coagulation factor II (thrombin) receptor-like 3
NM_010673	chr16:89308220-89312220		16701	Krtap6-2	keratin associated protein 6-2
NM_011188	chr5:21293856-21300266		19181	Psmc2	proteasome (prosome, macropain) 26S subunit, ATPase 2
NM_011604	chr5:65238419-65242420		21899	Tlr6	toll-like receptor 6
NM_019391	chr7:142277982-142282290		16985	Lsp1	lymphocyte specific 1
NM_023055	chr17:24377128-24381139		65962	Slc9a3r2	solute carrier family 9 (sodium/hydrogen exchanger), isoform 3 regulator 2
NM_080461	chr8:3489920-3496285		140482	Zfp358	zinc finger protein 358
NM_147036	chr15:98206392-98210392		259038	Olfr283	olfactory receptor 283
NM_147121	chr7:103942100-103946100		259125	Olfr644	olfactory receptor 644
NM_173006	chr6:5205483-5209503		269823	Pon3	paraoxonase 3
NM_177263	chr2:160563681-160567681		320799	Zhx3	zinc fingers and homeoboxes 3
AK043032	chr6:92778731-92782731		74516	8430417A20Rik	RIKEN cDNA 8430417A20 gene
AK078927	chr18:66631906-66635906		#NAME?	#NAME?	Mus musculus adult male cecum cDNA, RIKEN full-length enriched library, clone:9130024O20 product:hypothetical protein, full insert sequence.
AK161204	chr1:36467805-36471805		94218	Cnnm3	cyclin M3
BC029185	chr12:99591780-99595780		71375	Ches1	checkpoint suppressor 1
BC039979	chr2:102200404-102204989		80985	Trim44	tripartite motif-containing 44
BC065137	chr15:32288602-32292602		20356	Sema5a	sema domain, seven thrombospondin repeats (type 1 and type 1-like), transmembrane domain (TM) and short cytoplasmic domain, (semaphorin) 5A
BC087928	chr11:6312620-6316647		268373	Ppia	peptidylprolyl isomerase A
BC096447	chr10:120301162-120305162		320183	Msrb3	methionine sulfoxide reductase B3
BC100412	chr14:4949910-4953921		75438	1700001E04Rik	RIKEN cDNA 1700001E04 gene
NM_001002787	chr4:44001353-44005353		442829	Ccin	calicin
NM_009695	chr7:18835713-18843188		11813	Apoc2	apolipoprotein C-II
NM_010080	chr5:104407752-104415078		13517	Dspp	dentin sialophosphoprotein
NM_015756	chr5:93755388-93759388		27428	Shrm	shroom
NM_023858	chr9:13495556-13500343		77116	Mtmr2	myotubularin related protein 2
NM_027265	chr14:25929894-25934020		69933	2810004A10Rik	RIKEN cDNA 2810004A10 gene
NM_028021	chr7:44532795-44536795		71960	Myh14	myosin, heavy polypeptide 14
NM_139299	chr13:113700790-113704790		218624	Il31ra	interleukin 31 receptor A
NM_172261	chr11:94804051-94808051		217124	Ppp1r9b	protein phosphatase 1, regulatory subunit 9B
NM_178375	chr2:164493068-164499327		67538	Zswim3	zinc finger, SWIM domain containing 3
NM_181821	chr17:23397979-23408316		353502	Hcfc1r1	host cell factor C1 regulator 1 (XPO1-dependent)
NM_207523	chr11:77998988-78006217		268449	Rpl23a	ribosomal protein L23a
XM_992876	chr14:49874690-49878841		667034	LOC667034	similar to purine-nucleoside phosphorylase
AK077828	chr7:98708070-98714786		22411	Wnt11	wingless-related MMTV integration site 11
AK089261	chr16:22571534-22575727		110197	Dgkg	diacylglycerol kinase, gamma
AK157592	chr2:93358156-93362156		NA	NA	Mus musculus activated spleen cDNA, RIKEN full-length enriched library, clone:F830225E14 product:hypothetical protein, full insert sequence.
BC020531	chr7:113554070-113558104		233744	Spon1	spondin 1, (f-spondin) extracellular matrix protein
BC029181	chr11:101066582-101070582		28084	Vps25	vacuolar protein sorting 25 (yeast)
BC040090	chr14:3742530-3746530		545015	2610042L04Rik	RIKEN cDNA 2610042L04 gene
BC047271	chr11:77400894-77404894		216965	Taok1	TAO kinase 1
BC049714	chr14:63055182-63059182		73382	1700049K14Rik	RIKEN cDNA 1700049K14 gene
BC089332	chr5:117547827-117551856		23980	Pebp1	phosphatidylethanolamine binding protein 1
BC103794	chr10:29224467-29228491		72780	Rspo3	R-spondin 3 homolog (Xenopus laevis)
NM_001005570	chr7:106685006-106689006		194433	Olfr707	olfactory receptor 707
NM_001037746	chr12:58145173-58149270		328099	AU021838	expressed sequence AU021838
NM_007925	chr5:135031131-135035200		13717	Eln	elastin
NM_008101	chr11:120342111-120350828		14527	Gcgr	glucagon receptor
NM_010849	chr15:61811801-61817837		17869	Myc	myelocytomatosis oncogene
NM_016924	chr16:87328992-87333019		53858	ORF5	open reading frame 5
NM_025869	chr8:32552346-32558334		66959	Dusp26	dual specificity phosphatase 26 (putative)
NM_026445	chr5:130128448-130132458		67902	Sumf2	sulfatase modifying factor 2
NM_026754	chr2:4890202-4894202		68527	1110017I16Rik	RIKEN cDNA 1110017I16 gene
NM_172789	chr10:81714327-81718327		237411	4932415D10Rik	RIKEN cDNA 4932415D10 gene
NM_177818	chr4:111467714-111471714		328505	C130057D23Rik	RIKEN cDNA C130057D23 gene
NM_183281	chr16:56995547-56999547		69457	2310005G13Rik	RIKEN cDNA 2310005G13 gene
XM_884205	chr1:120213353-120217639		76707	Clasp1	CLIP associating protein 1
XM_975386	chr11:5897747-5903702		665216	LOC665216	hypothetical protein LOC665216
AK087398	chr5:5270855-5275288		18647	Pftk1	PFTAIRE protein kinase 1
AK148230	chr17:7780576-7784906		66832	Rshl2	radial spokehead-like 2
AK148395	chr6:88686860-88691218		23945	Mgll	monoglyceride lipase
AK158847	chr6:124828581-124832786		14788	Gpr162	G protein-coupled receptor 162
BC019213	chr3:94743446-94747490		22156	Tuft1	tuftelin 1
BC033574	chr19:38975873-38979873		209478	Tbc1d12	TBC1D12: TBC1 domain family, member 12
BC049380	chr15:58652311-58656760		74868	Tmem65	transmembrane protein 65
BC050110	chr3:116583761-116590141		72776	Sass6	spindle assembly 6 homolog (C. elegans)
BC082565	chr8:123472257-123478302		272551	4833427B12Rik	RIKEN cDNA 4833427B12 gene
BC106122	chr13_random:91131-95158		245269	E130304F04Rik	RIKEN cDNA E130304F04 gene
NM_001033194	chr1:54382766-54386766		98488	Gtf3c3	general transcription factor IIIC, polypeptide 3
NM_007552	chr2:18591521-18600314		12151	Bmi1	B lymphoma Mo-MLV insertion region 1
NM_011765	chr17:16822782-16826811		22759	Zfp97	zinc finger protein 97
NM_013587	chr5:35421808-35425808		16976	Lrpap1	low density lipoprotein receptor-related protein associated protein 1
NM_024192	chr19:46391185-46395185		67116	Cuedc2	CUE domain containing 2
NM_153389	chr5:72479227-72483237		231287	Atp10d	ATPase, Class V, type 10D
NM_172868	chr4:57659051-57663085		242481	Palm2	paralemmin 2
NM_175323	chr8:13264414-13268414		102220	E330037G11Rik	RIKEN cDNA E330037G11 gene
NM_178669	chr7:135366235-135370235		212070	Tmem12	transmembrane protein 12
NM_207205	chr3:101504123-101508126		78908	Igsf3	immunoglobulin superfamily, member 3
XM_909019	chr14:51997134-52001158		634322	LOC634322	hypothetical protein LOC634322
AK135619	chr16:15540529-15544529		17217	Mcm4	minichromosome maintenance deficient 4 homolog (S. cerevisiae)
AK144675	chr2:27495959-27499959		20181	Rxra	retinoid X receptor alpha
AK165409	chr12:104094966-104099829		68348	Serpina1f	serine (or cysteine) peptidase inhibitor, clade A, member 1f
BC026885	chr14:60393189-60397234		16648	Kpna3	karyopherin (importin) alpha 3
BC099593	chr2:176977046-176981046		628308	LOC628308	similar to Zinc finger protein 14 (Zinc finger protein KOX6) (Gonadotropin inducible transcription repressor-4) (GIOT-4)
NM_001025613	chr3:96186681-96190681		229603	Za20d1	zinc finger, A20 domain containing 1
NM_001033458	chr5:34297080-34301116		381633	Gm1673	gene model 1673, (NCBI)
NM_008939	chr3:123435684-123439782		19142	Prss12	protease, serine, 12 neurotrypsin (motopsin)
NM_011110	chr4:138090536-138094543		18784	Pla2g5	phospholipase A2, group V
NM_011380	chr17:85595823-85599830		20472	Six2	sine oculis-related homeobox 2 homolog (Drosophila)
NM_011498	chr6:108623155-108627212		20893	Bhlhb2	basic helix-loop-helix domain containing, class B2
NM_021407	chr17:47709935-47713935		58218	Trem3	triggering receptor expressed on myeloid cells 3
NM_175530	chr7:18275141-18280140		243867	Fbxo46	F-box protein 46
AK002444	chr2:176721639-176725639		627932	0610010B08Rik	RIKEN cDNA 0610010B08 gene
AK041749	chr2:4921621-4925621		70024	Mcm10	minichromosome maintenance deficient 10 (S. cerevisiae)
AK164324	chr10:79548150-79553557		59090	Midn	midnolin
AK165016	chr6:15667410-15671461		16543	Mdfic	MyoD family inhibitor domain containing
BC003271	chr6:108447796-108451796		16438	Itpr1	inositol 1,4,5-triphosphate receptor 1
BC005450	chr8:123619102-123623102		15900	Irf8	interferon regulatory factor 8
BC028660	chr5:137919789-137923789		NA	NA	Mus musculus mRNA similar to phosphatidylinositol glycan, class S (cDNA clone MGC:41618 IMAGE:1265093), complete cds.
BC051941	chr3:116243973-116248708		64378	Gpr88	G-protein coupled receptor 88
BC065157	chr13:49429994-49433997		75678	Ippk	inositol 1,3,4,5,6-pentakisphosphate 2-kinase
BC082285	chr6:71050922-71054922		68436	1100001I22Rik	RIKEN cDNA 1100001I22 gene
NM_001006664	chr2:156164027-156168027		13821	Epb4.1l1	erythrocyte protein band 4.1-like 1
NM_009137	chr8:97631468-97635575		20299	Ccl22	chemokine (C-C motif) ligand 22
NM_009425	chr3:27504899-27508899		22035	Tnfsf10	tumor necrosis factor (ligand) superfamily, member 10
NM_009518	chr1:74721472-74725975		22409	Wnt10a	wingless related MMTV integration site 10a
NM_013565	chr11:94892054-94896054		16400	Itga3	integrin alpha 3
NM_021486	chr8:119978591-119982591		63857	Bcmo1	beta-carotene 15,15'-monooxygenase
NM_145743	chr10:42166079-42170080		215951	Lace1	lactation elevated 1
NM_146193	chr7:81702194-81706227		83962	Btbd1	BTB (POZ) domain containing 1
NM_172850	chr1:94732562-94738144		241158	Ankmy1	ankyrin repeat and MYND domain containing 1
NM_206537	chr19:40126372-40130372		404195	Cyp2c54	cytochrome P450
AK002544	chr2:30211174-30215188		57170	Dolpp1	dolichyl pyrophosphate phosphatase 1
AK007013	chr11:64975335-64982406		74282	1700086D15Rik	RIKEN cDNA 1700086D15 gene
AK076231	chr19:29053113-29057246		67072	Cdc37l1	cell division cycle 37 homolog (S. cerevisiae)-like 1
AK158722	chr12:3802756-3807820		13435	Dnmt3a	DNA methyltransferase 3A
BC010666	chr12:78153714-78158610		53618	Fut8	fucosyltransferase 8
BC025125	chr17:72750316-72754316		383295	Ypel5	yippee-like 5 (Drosophila)
BC030946	chr17:66000281-66004302		72900	Ndufv2	NADH dehydrogenase (ubiquinone) flavoprotein 2
BC037154	chr7:18663996-18670103		67091	Trappc6a	trafficking protein particle complex 6A
BC040090	chr14:3971913-3975913		545015	2610042L04Rik	RIKEN cDNA 2610042L04 gene
BC040777	chr16:16271373-16275858		74006	Dnm1l	dynamin 1-like
BC051459	chr13:9164356-9168356		217980	Larp5	La ribonucleoprotein domain family, member 5
BC052349	chr5:73926106-73930129		24051	Sgcb	sarcoglycan, beta (dystrophin-associated glycoprotein)
BC053843	chr4:148427048-148431187		65945	Clstn1	calsyntenin 1
BC085321	chr16:24360255-24364255		210126	Lpp	LIM domain containing preferred translocation partner in lipoma
BC096461	chr14:17031312-17035402		353187	Nr1d2	nuclear receptor subfamily 1, group D, member 2
NM_001001187	chr13:68181897-68185897		408068	3830402I07Rik	RIKEN cDNA 3830402I07 gene
NM_001024622	chr16:55953882-55957901		76302	Pcnp	PEST proteolytic signal containing nuclear protein
NM_001025085	chr14:6122054-6126054		545013	LOC545013	hypothetical protein LOC545013
NM_001039125	chr14:61948961-61952961		654465	LOC654465	defensin beta 41
NM_008081	chr11:95730211-95734211		14422	B4galnt2	beta-1,4-N-acetyl-galactosaminyl transferase 2
NM_009156	chr7:15080098-15084105		20364	Sepw1	selenoprotein W, muscle 1
NM_022431	chr19:11671032-11675081		64382	Ms4a11	membrane-spanning 4-domains, subfamily A, member 11
NM_027407	chr1:59986883-59990883		70375	Als2cr15	amyotrophic lateral sclerosis 2 (juvenile) chromosome region, candidate 15
NM_146324	chr10:129175569-129179569		258321	Olfr809	olfactory receptor 809
XM_982880	chr17:24203473-24209928		666299	LOC666299	hypothetical protein LOC666299
AF232934	chr13:97640194-97646495		68018	Col4a3bp	procollagen, type IV, alpha 3 (Goodpasture antigen) binding protein
AK016672	chr5:14988461-14992461		74062	Speer8-ps1	spermatogenesis associated glutamate (E)-rich protein 8, pseudogene 1
AK029125	chr12:86710525-86717964		320244	Ttll5	tubulin tyrosine ligase like family 5
BC008125	chr11:120575648-120579648		15361	Hmga1	high mobility group AT-hook 1
BC013170	chr1:92799120-92803276		19329	Rab17	RAB17, member RAS oncogene family
BC019474	chr6:69743937-69747937		NA	NA	Mus musculus cDNA clone MGC:28604 IMAGE:4217320, complete cds.
BC057201	chr2:128378045-128382071		17222	Anapc1	anaphase promoting complex subunit 1
NM_019575	chr10:80002760-80009899		56214	Scamp4	secretory carrier membrane protein 4
NM_020022	chr5:134864066-134868145		19718	Rfc2	replication factor C (activator 1) 2
NM_053107	chr1:42894258-42898434		93690	Gpr45	G protein-coupled receptor 45
NM_144933	chr9:15029510-15033510		234959	Crsp6	cofactor required for Sp1 transcriptional activation, subunit 6
NM_146308	chr10:78250292-78254292		258305	Olfr1356	olfactory receptor 1356
NM_148951	chr10:80745645-80749645		209047	Gipc3	GIPC PDZ domain containing family, member 3
NM_172656	chr1:58914866-58919009		227154	Als2cr2	amyotrophic lateral sclerosis 2 (juvenile) chromosome region, candidate 2 (human)
NM_173010	chr7:59093368-59097370		22215	Ube3a	ubiquitin protein ligase E3A
NM_177408	chr11:41842992-41847351		14406	Gabrg2	gamma-aminobutyric acid (GABA-A) receptor, subunit gamma 2
NM_183224	chr3:104904853-104909923		329731	7530404M11Rik	RIKEN cDNA 7530404M11 gene
XM_001004352	chr8:109981280-109988913		667847	LOC667847	similar to 40S ribosomal protein S2
XM_485873	chr7:18179536-18185311		68188	Sympk	symplekin
AK033206	chr10:94842047-94849766		216233	Socs2	suppressor of cytokine signaling 2
AK033345	chr8:19781461-19785461		384382	A430108E01Rik	RIKEN cDNA A430108E01 gene
AK039721	chr7:105296387-105302615		12426	Cckbr	cholecystokinin B receptor
AK044329	chr2:17954741-17958741		NA	NA	Mus musculus adult retina cDNA, RIKEN full-length enriched library, clone:A930007L12 product:RIKEN cDNA 2410005G18 gene, full insert sequence.
AK084071	chr14:4023985-4028214		545015	2610042L04Rik	RIKEN cDNA 2610042L04 gene
AK133438	chr7:30867867-30871867		NA	NA	Mus musculus adult male testis cDNA, RIKEN full-length enriched library, clone:4933432C12 product:hypothetical protein, full insert sequence.
BC086888	chr17:26505563-26509563		224630	Bnip1	BCL2/adenovirus E1B interacting protein 1, NIP1
BC093494	chr14:5959409-5963409		545007	LOC545007	hypothetical protein LOC545007
D83266	chr17:56993980-56997980		22324	Vav1	vav 1 oncogene
NM_001005847	chr8:55007173-55011232		11593	Aga	aspartylglucosaminidase
NM_008148	chr16:30229776-30233776		14729	Gp5	glycoprotein 5 (platelet)
NM_019571	chr3:138676331-138680389		56224	Tspan5	tetraspanin 5
NM_021879	chr7:56104539-56108539		18431	p	pink-eyed dilution
NM_029267	chr1:55307264-55311264		75388	Boll	bol, boule-like (Drosophila)
NM_031177	chr6:115815896-115822590		81896	Ift122	intraflagellar transport 122 homolog (Chlamydomonas)
NM_054048	chr19:7323893-7327893		104383	Rcor2	REST corepressor 2
NM_152915	chr1:84574496-84578496		227325	Dner	delta/notch-like EGF-related receptor
NM_177388	chr10:82766866-82770866		338365	Slc41a2	solute carrier family 41, member 2
XM_985877	chr14:4524569-4528569		666765	LOC666765	hypothetical protein LOC666765
AF091998	chr2:120165135-120169135		12335	Capn3	calpain 3
AK007938	chr14:19331594-19338346		75602	1810062O18Rik	RIKEN cDNA 1810062O18 gene
AK014133	chr4:109783781-109788693		15572	Elavl4	ELAV (embryonic lethal, abnormal vision, Drosophila)-like 4 (Hu antigen D)
AK043828	chr12:33637483-33641483		68764	1110049B09Rik	RIKEN cDNA 1110049B09 gene
AK050009	chr2:162675692-162679736		27219	Sgk2	serum/glucocorticoid regulated kinase 2
AK161651	chr13:54696589-54700680		105239	Rnf44	ring finger protein 44
BC003939	chr18:32036670-32040670		74320	Wdr33	WD repeat domain 33
BC006624	chr3:88633441-88642104		53868	Rab25	RAB25, member RAS oncogene family
BC021899	chr16:13580966-13586347		74108	Parn	poly(A)-specific ribonuclease (deadenylation nuclease)
BC027337	chr1:168212724-168216789		27878	Tada1l	transcriptional adaptor 1 (HFI1 homolog, yeast) like
BC044789	chr5:135362046-135366143		194309	Vps37d	vacuolar protein sorting 37D (yeast)
BC058369	chr17:28990192-28996740		68816	Ppil1	peptidylprolyl isomerase (cyclophilin)-like 1
BC104268	chr11:58644100-58648100		258065	Olfr312	olfactory receptor 312
NM_001033193	chr1:64667937-64675276		98335	AI427138	expressed sequence AI427138
NM_001033256	chr2:122318815-122322815		214616	Spata5l1	spermatogenesis associated 5-like 1
NM_008536	chr3:57382070-57386070		17112	Tm4sf1	transmembrane 4 superfamily member 1
NM_016752	chr11:95197761-95201780		110172	Slc35b1	solute carrier family 35, member B1
NM_016919	chr9:20564686-20569655		53867	Col5a3	procollagen, type V, alpha 3
NM_027007	chr18:24094445-24098482		69256	Zfp397	zinc finger protein 397
NM_028122	chr18:78284648-78288657		108052	Slc14a1	solute carrier family 14 (urea transporter), member 1
NM_033609	chr16:17610507-17614507		94112	Pcqap	positive cofactor 2, multiprotein complex, glutamine/Q-rich-associated protein
NM_138660	chr11:98617744-98621744		192160	Casc3	cancer susceptibility candidate 3
NM_146681	chr19:12126045-12130045		258676	Olfr1424	olfactory receptor 1424
NM_146867	chr17:37690279-37694279		258867	Olfr131	olfactory receptor 131
NM_147031	chr2:87185295-87189295		259033	Olfr1122	olfactory receptor 1122
NM_177674	chr4:154249807-154253807		544678	2010015L04Rik	RIKEN cDNA 2010015L04 gene
NM_178936	chr3:121254589-121258589		99887	Tmem56	transmembrane protein 56
NM_212484	chr11:49555383-49559383		104625	Cnot6	CCR4-NOT transcription complex, subunit 6
XM_892723	chr1:55167411-55174843		628004	LOC628004	hypothetical protein LOC628004
XM_992330	chr4:133024937-133032883		93760	Arid1a	AT rich interactive domain 1A (Swi1 like)
AF354052	chr4:46206032-46210032		22590	Xpa	xeroderma pigmentosum, complementation group A
BC026209	chr5:149572156-149576156		11690	Alox5ap	arachidonate 5-lipoxygenase activating protein
BC029163	chr1:98851780-98855780		98758	Hnrpf	heterogeneous nuclear ribonucleoprotein F
BC040090	chr14:4207586-4211586		545015	2610042L04Rik	RIKEN cDNA 2610042L04 gene
BC066025	chr7:44421215-44425240		22260	Nr1h2	nuclear receptor subfamily 1, group H, member 2
NM_001024712	chr14:5895116-5899116		544988	LOC544988	hypothetical protein LOC544988
NM_001033267	chr11:116269687-116273687		217341	Qrich2	glutamine rich 2
NM_133871	chr3:151686485-151690485		99899	Ifi44	interferon-induced protein 44
NM_147077	chr7:103932671-103936671		259081	Olfr643	olfactory receptor 643
NM_178623	chr11:5640403-5644403		72046	2010005J08Rik	RIKEN cDNA 2010005J08 gene
XM_001003638	chr14:66717539-66721539		68813	1110060D06Rik	RIKEN cDNA 1110060D06 gene
XM_896348	chr11:45797090-45802176		66628	5730409G07Rik	RIKEN cDNA 5730409G07 gene
AK036299	chr10:69832812-69837032		71721	1200015N20Rik	RIKEN cDNA 1200015N20 gene
AK052459	chr5:31477717-31482064		101023	Zfp513	zinc finger protein 513
BC006907	chr1:121331411-121335424		64143	Ralb	v-ral simian leukemia viral oncogene homolog B (ras related)
BC019181	chr2:91981926-91987071		192285	Phf21a	PHD finger protein 21A
BC023348	chr8:97440553-97444553		234577	Cpne2	copine II
BC023360	chr4:120421883-120425890		73172	3110037I16Rik	RIKEN cDNA 3110037I16 gene
BC034187	chr1:78383562-78387562		269211	BC035947	cDNA sequence BC035947
BC056990	chr17:36655607-36659607		54393	Gabbr1	gamma-aminobutyric acid (GABA-B) receptor, 1
BC094320	chr11:64248222-64255951		15478	Hs3st3a1	heparan sulfate (glucosamine) 3-O-sulfotransferase 3A1
NM_009965	chr11:77540738-77544738		12957	Cryba1	crystallin, beta A1
NM_033570	chr1:36413280-36417280		94220	Cnnm4	cyclin M4
NM_147113	chr7:102626998-102630998		259117	Olfr560	olfactory receptor 560
NM_173759	chr18:59184627-59188651		225583	A730017C20Rik	RIKEN cDNA A730017C20 gene
NM_176956	chr12:112870270-112874270		319590	A730018C14Rik	RIKEN cDNA A730018C14 gene
NM_178383	chr10:79963916-79967921		66932	Rexo1	REX1, RNA exonuclease 1 homolog (S. cerevisiae)
NM_178723	chr2:77616905-77621348		241494	Zfp533	zinc finger protein 533
NM_199312	chr2:181146172-181150172		332713	BC051628	cDNA sequence BC051628
XM_354994	chr17:24391739-24398101		381073	Gm935	gene model 935, (NCBI)
XM_981275	chr15:73246697-73253718		666057	LOC666057	hypothetical protein LOC666057
AK021254	chr4:62917613-62922933		73750	Whrn	whirlin
AK033490	chr14:65682661-65686661		11549	Adra1a	adrenergic receptor, alpha 1a
BC053405	chr15:102791579-102795648		209448	Hoxc10	homeo box C10
BC055033	chr7:127259511-127269690		233895	Prr14	proline rich 14
BC057348	chr2:143234369-143238681		18549	Pcsk2	proprotein convertase subtilisin/kexin type 2
BC065077	chr2:35925253-35930530		16874	Lhx6	LIM homeobox protein 6
BC075728	chr4:3498794-3505206		116940	Ncoa6ip	nuclear receptor coactivator 6 interacting protein
NM_001011737	chr10:78015018-78019018		257883	Olfr1357	olfactory receptor 1357
NM_001039488	chr3:106846487-106850487		321000	4933421E11Rik	RIKEN cDNA 4933421E11 gene
NM_001039553	chr8:20376835-20380835		626415	4930467E23Rik	RIKEN cDNA 4930467E23 gene
NM_010420	chr14:25823995-25827995		15209	Hesx1	homeo box gene expressed in ES cells
NM_019631	chr16:56810364-56814367		56277	Tmem45a	transmembrane protein 45a
NM_026438	chr10:61040727-61044793		67895	Ppa1	pyrophosphatase (inorganic) 1
NM_172818	chr15:88781426-88785434		239591	1700019P01Rik	RIKEN cDNA 1700019P01 gene
NM_173410	chr7:131801552-131805552		233919	Gpr26	G protein-coupled receptor 26
NM_177089	chr8:26666244-26670244		320165	Tacc1	transforming, acidic coiled-coil containing protein 1
NM_177174	chr18:53984240-53991551		320493	C330049O21Rik	RIKEN cDNA C330049O21 gene
NM_177203	chr3:55222017-55226017		320604	A730037C10Rik	RIKEN cDNA A730037C10 gene
NM_198662	chr4:143783258-143787258		381572	9430007A20Rik	RIKEN cDNA 9430007A20 gene
XM_974406	chr2:176162208-176166209		665078	LOC665078	similar to zinc finger protein 709
AJ223206	chr8:60344814-60348926		20284	Scrg1	scrapie responsive gene 1
AK032034	chr3:117563980-117568353		75769	4833424O15Rik	RIKEN cDNA 4833424O15 gene
AK051984	chr10:57871921-57875921		19386	Ranbp2	RAN binding protein 2
AK138793	chr11:20640730-20644737		216549	9130023F12Rik	RIKEN cDNA 9130023F12 gene
AK146342	chr15:3973433-3977498		67041	Oxct1	3-oxoacid CoA transferase 1
BC009811	chr7:45626767-45630814		54200	Sult2b1	sulfotransferase family, cytosolic, 2B, member 1
BC039213	chr5:91318556-91322556		81702	Ankrd17	ankyrin repeat domain 17
BC056924	chr8:18591899-18596308		244329	Mcph1	microcephaly, primary autosomal recessive 1
BC061206	chr6:30515128-30519135		71791	Cpa4	carboxypeptidase A4
BC107338	chr7:102912051-102916051		259055	Olfr582	olfactory receptor 582
NM_008131	chr1:155658912-155662923		14645	Glul	glutamate-ammonia ligase (glutamine synthetase)
NM_010207	chr7:130056589-130060661		14183	Fgfr2	fibroblast growth factor receptor 2
NM_010346	chr11:98259730-98263930		14786	Grb7	growth factor receptor bound protein 7
NM_016849	chr7:44862451-44870004		54131	Irf3	interferon regulatory factor 3
NM_023485	chr4:128786674-128790757		68828	Sync	syncoilin
NM_025911	chr6:147429790-147436235		67015	Ccdc91	coiled-coil domain containing 91
NM_172759	chr8:107812148-107816169		234673	Ces5	carboxylesterase 5
XM_356668	chr13:67296937-67301143		382769	LOC382769	similar to chromobox homolog 3
XM_895316	chr14:69186099-69193360		105653	Phyhip	phytanoyl-CoA hydroxylase interacting protein
XM_978232	chr13:21837904-21844202		665622	LOC665622	similar to Histone H2B F (H2B 291A)
AK005693	chr8:78341515-78345804		71831	1700007B14Rik	RIKEN cDNA 1700007B14 gene
AK153928	chr11:88533442-88537569		76626	Msi2	Musashi homolog 2 (Drosophila)
BC019151	chr5:121720563-121724567		77462	Tmem116	transmembrane protein 116
BC030840	chr11:106069004-106075142		19184	Psmc5	protease (prosome, macropain) 26S subunit, ATPase 5
BC031490	chr15:99702666-99706666		65970	Lima1	LIM domain and actin binding 1
BC051947	chr5:136099878-136103878		58212	2900083I11Rik	RIKEN cDNA 2900083I11 gene
BC054734	chr5:137268395-137275759		26433	Plod3	procollagen-lysine, 2-oxoglutarate 5-dioxygenase 3
BC058538	chr2:157602955-157606955		277432	Gm691	gene model 691, (NCBI)
BC064464	chr17:21358653-21362653		73229	3110052M02Rik	RIKEN cDNA 3110052M02 gene
BC072593	chr8:128455043-128459166		244668	Sipa1l2	signal-induced proliferation-associated 1 like 2
BC092544	chr11:30164213-30171394		20742	Spnb2	spectrin beta 2
NM_001025251	chr18:82685640-82689723		17196	Mbp	myelin basic protein
NM_008469	chr11:99951198-99955268		16665	Krt1-15	keratin complex 1, acidic, gene 15
NM_009117	chr7:46610272-46614272		20208	Saa1	serum amyloid A 1
NM_009928	chr4:47226042-47230094		12819	Col15a1	procollagen, type XV
NM_023275	chr12:76223902-76228024		80837	Rhoj	ras homolog gene family, member J
NM_026249	chr3:32554073-32560419		67576	4930429B21Rik	RIKEN cDNA 4930429B21 gene
NM_172971	chr1:37310512-37314512		269180	Inpp4a	inositol polyphosphate-4-phosphatase, type I
XM_985521	chr8:86884526-86892406		666704	LOC666704	similar to sterile alpha motif domain containing 1
AK031287	chr10:61372728-61377715		12817	Col13a1	procollagen, type XIII, alpha 1
AK031971	chr17:56248794-56252794		224902	Safb2	scaffold attachment factor B2
AK042023	chr10:127712229-127717894		103135	Usp52	ubiquitin specific peptidase 52
AK043214	chr8:42552850-42556861		102103	Mtus1	mitochondrial tumor suppressor 1
AK052146	chr9:32382535-32386535		23871	Ets1	E26 avian leukemia oncogene 1, 5' domain
AK139638	chr16:32794285-32798336		69823	Fyttd1	forty-two-three domain containing 1
AK154323	chr19:6337982-6341999		26412	Map4k2	mitogen activated protein kinase kinase kinase kinase 2
AK158436	chr1:134194683-134198683		68875	Tmcc2	transmembrane and coiled-coil domains 2
BC018212	chr1:21063600-21067626		170829	Tram2	translocating chain-associating membrane protein 2
BC030074	chr11:94466630-94473094		94064	Mrpl27	mitochondrial ribosomal protein L27
BC047994	chr6:148308603-148312603		66184	1110033J19Rik	RIKEN cDNA 1110033J19 gene
BC049957	chr2:151793714-151797920		76650	Srxn1	sulfiredoxin 1 homolog (S. cerevisiae)
BC092253	chr2:167322426-167326447		66589	Ube2v1	ubiquitin-conjugating enzyme E2 variant 1
BC094384	chr8:127324998-127328998		209966	Pgbd5	piggyBac transposable element derived 5
NM_001011785	chr2:85131985-85135985		257951	Olfr987	olfactory receptor 987
NM_009748	chr6:4036177-4040177		12068	Bet1	blocked early in transport 1 homolog (S. cerevisiae)
NM_011395	chr17:12350312-12354312		20519	Slc22a3	solute carrier family 22 (organic cation transporter), member 3
NM_016717	chr1:93125493-93129533		50880	Scly	selenocysteine lyase
NM_019945	chr8:87826693-87830714		56527	Mast1	microtubule associated serine/threonine kinase 1
NM_025940	chr14:6342963-6346963		545015	2610042L04Rik	RIKEN cDNA 2610042L04 gene
NM_175643	chr11:50442257-50446268		216725	Adamts2	a disintegrin-like and metallopeptidase (reprolysin type) with thrombospondin type 1 motif, 2
NM_199252	chr17:12973973-12977973		381058	Unc93a	unc-93 homolog A (C. elegans)
NM_207564	chr2:86407658-86411658		404326	Olfr1083	olfactory receptor 1083
XM_001001527	chr17:33587881-33592695		630499	LOC630499	similar to H-2 class I histocompatibility antigen, D-K alpha chain precursor (H-2D(K))
AB017136	chr7:81579701-81583889		26557	Homer2	homer homolog 2 (Drosophila)
AK009937	chr8:11549954-11559238		71941	2310051N18Rik	RIKEN cDNA 2310051N18 gene
AK132440	chr3:89420526-89427205		11490	Adam15	a disintegrin and metallopeptidase domain 15 (metargidin)
BC049633	chr2:122326077-122330077		433470	AA467197	expressed sequence AA467197
BC059866	chr10:79025103-79029103		216148	Shc2	src homology 2 domain-containing transforming protein C2
BC063252	chr2:181689487-181697477		17932	Myt1	myelin transcription factor 1
BC110479	chr14:19518120-19522129		17423	Ndst2	N-deacetylase/N-sulfotransferase (heparan glucosaminyl) 2
NM_001007586	chr1:92502314-92506314		433332	LOC433332	hypothetical gene supported by AK039913
NM_001010828	chr10:23674312-23678312		215855	Taar6	trace amine-associated receptor 6
NM_016672	chr11:11779907-11783907		13195	Ddc	dopa decarboxylase
NM_026441	chr4:129606609-129610672		67898	Pef1	penta-EF hand domain containing 1
NM_130873	chr16:88773198-88777198		170654	Krtap16-4	keratin associated protein 16-4
NM_130884	chr2:129983001-129988129		170718	Idh3b	isocitrate dehydrogenase 3 (NAD+) beta
XM_894890	chr8:108234136-108240332		277973	Slc9a5	solute carrier family 9 (sodium/hydrogen exchanger), member 5
AK155214	chr7:4515053-4529680		232816	Zfp628	zinc finger protein 628
BC003772	chr6:47523763-47527856		14056	Ezh2	enhancer of zeste homolog 2 (Drosophila)
BC040090	chr14:4901461-4905461		545015	2610042L04Rik	RIKEN cDNA 2610042L04 gene
BC055874	chr14:3728367-3732406		544988	LOC544988	hypothetical protein LOC544988
BC056486	chr11:119304539-119308539		338371	A730011L01Rik	RIKEN cDNA A730011L01 gene
BC057615	chr4:126668324-126672324		242667	Dlgap3	discs, large (Drosophila) homolog-associated protein 3
BC069891	chr2:24999763-25003781		67122	Nrarp	Notch-regulated ankyrin repeat protein
BC086321	chr5:147829000-147833000		72587	Pan3	PAN3 polyA specific ribonuclease subunit homolog (S. cerevisiae)
BC095958	chr12:83085043-83089623		217692	Sipa1l1	signal-induced proliferation-associated 1 like 1
BC096575	chr13:55092123-55096123		19944	Rpl29	ribosomal protein L29
BC104356	chr11:4646030-4650031		192650	Cabp7	calcium binding protein 7
NM_001007462	chr8:125508075-125512075		382035	Pabpnl1	poly(A)binding protein nuclear-like 1
NM_013469	chr14:24672103-24676168		11744	Anxa11	annexin A11
NM_018779	chr6:141208424-141213147		54611	Pde3a	phosphodiesterase 3A, cGMP inhibited
NM_019546	chr7:30199167-30203181		56189	Prodh2	proline dehydrogenase (oxidase) 2
NM_021332	chr17:30625638-30629638		14652	Glp1r	glucagon-like peptide 1 receptor
NM_027629	chr7:100098456-100102542		70974	Pgm2l1	phosphoglucomutase 2-like 1
NM_130451	chr2:165181787-165187769		170441	Slc2a10	solute carrier family 2 (facilitated glucose transporter), member 10
NM_145419	chr10:61817064-61821064		216019	Hkdc1	hexokinase domain containing 1
NM_146964	chr7:140485772-140489772		18362	Olfr61	olfactory receptor 61
NM_178877	chr3:135241883-135245883		97086	C80638	expressed sequence C80638
AK018689	chr2:180259014-180263014		NA	NA	Mus musculus adult male cecum cDNA, RIKEN full-length enriched library, clone:9130423G08 product:hypothetical protein, full insert sequence.
AK051860	chr4:132800652-132804652		NA	NA	Mus musculus 12 days embryo eyeball cDNA, RIKEN full-length enriched library, clone:D230011M17 product:hypothetical protein, full insert sequence.
AK088770	chr16:32084473-32088483		224109	Lrrc33	leucine rich repeat containing 33
AK158101	chr11:8367756-8371756		319939	Tns3	tensin 3
BC023139	chr1:63108156-63114235		55949	Eef1b2	eukaryotic translation elongation factor 1 beta 2
BC024078	chr10:76016132-76020151		14317	Ftcd	formiminotransferase cyclodeaminase
BC064012	chr11:23397109-23401196		268390	1110064P04Rik	RIKEN cDNA 1110064P04 gene
NM_001034962	chr19:40503959-40507959		20411	Sorbs1	sorbin and SH3 domain containing 1
NM_001037937	chr15:54960268-54964268		97998	Depdc6	DEP domain containing 6
NM_011310	chr3:90682891-90695198		20197	S100a3	S100 calcium binding protein A3
NM_023184	chr6:90424879-90432665		66277	Klf15	Kruppel-like factor 15
NM_027106	chr19:42181554-42185588		69534	Avpi1	arginine vasopressin-induced 1
NM_029846	chr1:89583991-89588018		77040	Atg16l1	autophagy-related 16-like 1 (yeast)
NM_030180	chr14:19349474-19353474		78787	Usp54	ubiquitin specific peptidase 54
NM_133209	chr5:138087036-138091036		170741	Pilrb	paired immunoglobin-like type 2 receptor beta
AB088411	chr4:151026755-151030755		70025	Acot7	acyl-CoA thioesterase 7
AK006189	chr10:21105642-21109642		76924	1700021A07Rik	RIKEN cDNA 1700021A07 gene
AK046436	chr6:6902753-6906760		71238	Acn9	ACN9 homolog (S. cerevisiae)
AK053981	chr4:45908213-45912213		381522	E230008N13Rik	RIKEN cDNA E230008N13 gene
AK122556	chr4:87813347-87817347		230393	BC057079	cDNA sequence BC057079
AK146866	chr7:116098754-116102754		233765	Plekha7	pleckstrin homology domain containing, family A member 7
AK152313	chr19:15990870-15995294		107272	Psat1	phosphoserine aminotransferase 1
AK163637	chr12:67391120-67395120		320772	Mamdc1	MAM domain containing 1
AK163904	chr19:6494584-6498584		#NAME?	#NAME?	Mus musculus 0 day neonate cerebellum cDNA, RIKEN full-length enriched library, clone:C230038N05 product:hypothetical Laminin G/Laminin G domain profile/Proline-rich region profile/Threonine-rich region profile/Concanavalin A-like lectin/glucanase containing protein, full insert sequence.
AK173022	chr6:116158232-116165066		330401	Tmcc1	transmembrane and coiled coil domains 1
BC028991	chr8:13866455-13870455		101994	D8Ertd457e	DNA segment, Chr 8, ERATO Doi 457, expressed
BC057355	chr3:130052040-130056179		99683	Sec24b	SEC24 related gene family, member B (S. cerevisiae)
BC062141	chr17:43412803-43417197		53901	Dscr1l1	Down syndrome critical region gene 1-like 1
BC071264	chr4:146971469-146977748		71890	Mad2l2	MAD2 mitotic arrest deficient-like 2 (yeast)
NM_007635	chr5:94339210-94343720		12452	Ccng2	cyclin G2
NM_010139	chr4:140570065-140574065		13836	Epha2	Eph receptor A2
NM_029166	chr10:89171574-89178868		75089	E030041M21Rik	RIKEN cDNA E030041M21 gene
NM_146644	chr2:87871469-87875469		258638	Olfr1163	olfactory receptor 1163
NM_178791	chr14:31682597-31686597		320736	E130203B14Rik	RIKEN cDNA E130203B14 gene
NM_203320	chr5:91858052-91862052		330122	Gm1960	gene model 1960, (NCBI)
AK077648	chr4:131142481-131146504		57317	Sfrs4	splicing factor, arginine/serine-rich 4 (SRp75)
BC052881	chr11:87690951-87694976		13861	Epx	eosinophil peroxidase
BC064127	chr16:56102183-56106183		66315	Senp7	SUMO1/sentrin specific peptidase 7
BC079673	chr17:81557184-81561184		20541	Slc8a1	solute carrier family 8 (sodium/calcium exchanger), member 1
NM_001039052	chr10:57331033-57335033		18768	Pkib	protein kinase inhibitor beta, cAMP dependent, testis specific
NM_008070	chr11:42259929-42263929		14401	Gabrb2	gamma-aminobutyric acid (GABA-A) receptor, subunit beta 2
NM_008318	chr5:104536349-104540353		15891	Ibsp	integrin binding sialoprotein
NM_011875	chr7:140730463-140736879		23997	Psmd13	proteasome (prosome, macropain) 26S subunit, non-ATPase, 13
NM_020590	chr6:129495634-129499698		57436	Gabarapl1	gamma-aminobutyric acid (GABA(A)) receptor-associated protein-like 1
NM_139148	chr3:144785938-144789938		229927	Clca4	chloride channel calcium activated 4
NM_146328	chr17:37103455-37107455		258325	Olfr110	olfactory receptor 110
XM_622182	chr14:4967270-4971431		623078	LOC623078	hypothetical LOC623078
XM_889268	chr8:4774791-4782804		622568	LOC622568	similar to cAMP-dependent protein kinase inhibitor gamma
AF273687	chr2:143701869-143705936		81910	Rrbp1	ribosome binding protein 1
AK122293	chr4:101002681-101006681		72685	Dnajc6	DnaJ (Hsp40) homolog, subfamily C, member 6
AK138672	chr4:22575870-22582383		18992	Pou3f2	POU domain, class 3, transcription factor 2
AK145810	chr11:59191102-59197046		216797	Gm249	gene model 249, (NCBI)
AK146443	chr6:7932688-7936688		19826	Rnps1	ribonucleic acid binding protein S1
[truncated: 1,190 more rows]
[truncated: 1 more columns]
