# Supplementary material for: Gene Regulation and Epigenetic Remodeling in Murine Embryonic Stem Cells by c-Myc
Source: PLoS One. 2009 Nov 13;4(11):e7839. doi: 10.1371/journal.pone.0007839 (PMC2773118; doi:10.1371/journal.pone.0007839)
Supplement: Table S2 — Myc associated promoters showing H3-K27me3 Myc associated promoters showing Suz12 binding Myc associated promoters showing Suz12 binding and H3-K27me3 Note: data on Suz12 and H3-K27me3 from Boyer et al. 2006 (ref 16). (0.15 MB XLS) [file pone.0007839.s012.xls]

## Sheet: mycH3K27
Gene ID	Accession #	chromosome	TX start site	strand	symbol
74088	NM_028747	chr2	105025182	+	0610012H03Rik	RIKEN cDNA 0610012H03 gene
216438	NM_001033262	chr10	126458998	-	March9	membrane-associated ring finger (C3HC4) 9
68480	BC047205	chr13	49214887	-	1110007C09Rik	RIKEN cDNA 1110007C09 gene
66183	NM_133675	chr3	69907466	-	1110032A04Rik	RIKEN cDNA 1110032A04 gene
66895	NM_025831	chr13	34635304	-	1300014I06Rik	RIKEN cDNA 1300014I06 gene
68075	XM_204182	chr4	115634622	-	1520402A15Rik	RIKEN cDNA 1520402A15 gene
73598	NM_198000	chr2	30617571	-	1700001O22Rik	RIKEN cDNA 1700001O22 gene
239591	NM_172818	chr15	88741663	-	1700019P01Rik	RIKEN cDNA 1700019P01 gene
69399	NM_197990	chr1	153654802	-	1700025G04Rik	RIKEN cDNA 1700025G04 gene
67708	BC050256	chr12	73455250	+	1810048J11Rik	RIKEN cDNA 1810048J11 gene
67888	NM_026433	chr11	89846437	+	Tmem100	transmembrane protein 100
72097	BC029089	chr1	37556222	-	2010300C02Rik	RIKEN cDNA 2010300C02 gene
72121	BC043727	chr3	106610700	+	Dennd2d	DENN/MADD domain containing 2D
69539	BC049168	chr4	132763179	-	2300002D11Rik	RIKEN cDNA 2300002D11 gene
71946	BC096490	chr9	14104402	-	Endod1	endonuclease domain containing 1
72446	NM_175181	chr2	101517086	-	2600010E01Rik	RIKEN cDNA 2600010E01 gene
67198	BC021879	chr1	57719470	+	2810022L02Rik	RIKEN cDNA 2810022L02 gene
72668	BC050860	chr2	17963003	-	2810030E01Rik	RIKEN cDNA 2810030E01 gene
76377	NM_175239	chr11	120001432	+	2810410L24Rik	RIKEN cDNA 2810410L24 gene
67261	NM_026059	chr5	24611047	+	2900005J15Rik	RIKEN cDNA 2900005J15 gene
77590	BC031443	chr7	132075453	-	4631426J05Rik	RIKEN cDNA 4631426J05 gene
75769	AK032034	chr3	117567230	+	4833424O15Rik	RIKEN cDNA 4833424O15 gene
70821	NM_027564	chr6	50502889	-	4921507P07Rik	RIKEN cDNA 4921507P07 gene
66717	NM_025725	chr5	36801682	+	Ccdc96	coiled-coil domain containing 96
268301	XM_884335	chr10	58617098	+	C820004L04Rik	RIKEN cDNA C820004L04 gene
67576	NM_026249	chr3	32557323	+	4930429B21Rik	RIKEN cDNA 4930429B21 gene
99887	NM_178936	chr3	121194030	-	Tmem56	transmembrane protein 56
70617	NM_027482	chr3	127862562	-	5730508B09Rik	RIKEN cDNA 5730508B09 gene
77580	NM_175261	chr6	52107080	+	5730596B20Rik	RIKEN cDNA 5730596B20 gene
320504	NM_177177	chr10	36828973	+	5930403N24Rik	RIKEN cDNA 5930403N24 gene
240843	BC076572	chr1	160082033	-	6430517E21Rik	RIKEN cDNA 6430517E21 gene
329731	NM_183224	chr3	104895461	-	7530404M11Rik	RIKEN cDNA 7530404M11 gene
74530	NM_172419	chr10	42863118	+	9030612E09Rik	RIKEN cDNA 9030612E09 gene
211383	BC070435	chr1	34524272	+	9430069J07Rik	RIKEN cDNA 9430069J07 gene
80982	AK018112	chr7	83809044	-	9930013L23Rik	RIKEN cDNA 9930013L23 gene
80982	BC056981	chr7	83809042	-	9930013L23Rik	RIKEN cDNA 9930013L23 gene
218442	BC049189	chr13	93711890	+	Serinc5	serine incorporator 5
234624	NM_175479	chr8	102305782	+	A330008L17Rik	RIKEN cDNA A330008L17 gene
215900	NM_175449	chr10	33815484	-	A630077B13Rik	RIKEN cDNA A630077B13 gene
268391	NM_207251	chr11	23948954	-	A830031A19Rik	RIKEN cDNA A830031A19 gene
243312	BC059029	chr5	140223632	+	A930017N06Rik	RIKEN cDNA A930017N06 gene
228770	NM_175468	chr2	151534367	+	Rspo4	R-spondin family, member 4
217265	NM_147219	chr11	110088339	-	Abca5	ATP-binding cassette, sub-family A (ABC1), member 5
20927	AK083916	chr7	45972570	-	Abcc8	ATP-binding cassette, sub-family C (CFTR/MRP), member 8
20927	NM_011510	chr7	45972564	-	Abcc8	ATP-binding cassette, sub-family C (CFTR/MRP), member 8
66082	NM_025341	chr14	6794780	+	Abhd6	abhydrolase domain containing 6
11490	AK132440	chr3	89423776	+	Adam15	a disintegrin and metallopeptidase domain 15 (metargidin)
11504	NM_009621	chr16	85683022	-	Adamts1	a disintegrin-like and metallopeptidse (reprolysin type) with thrombospondin type 1 motif, 1
216725	NM_175643	chr11	50445507	+	Adamts2	a disintegrin-like and metallopeptidase (reprolysin type) with thrombospondin type 1 motif, 2
30806	AK136892	chr9	30689766	-	Adamts8	a disintegrin-like and metallopeptidase (reprolysin type) with thrombospondin type 1 motif, 8
11519	NM_013458	chr6	86043717	+	Add2	adducin 2 (beta)
11519	BC046783	chr6	85994380	+	Add2	adducin 2 (beta)
27360	AK144174	chr19	53196126	+	Add3	adducin 3 (gamma)
11535	NM_009627	chr7	110418845	+	Adm	adrenomedullin
11549	AK033490	chr14	65685911	+	Adra1a	adrenergic receptor, alpha 1a
216188	NM_153543	chr10	82917248	-	Aldh1l2	aldehyde dehydrogenase 1 family, member L2
70375	NM_027407	chr1	59933613	-	Als2cr15	amyotrophic lateral sclerosis 2 (juvenile) chromosome region, candidate 15
11694	NM_007441	chr3	107723086	+	Alx3	aristaless 3
11777	BC108327	chr18	46867248	+	Ap3s1	adaptor-related protein complex 3, sigma 1 subunit
214137	BC052858	chr3	121959888	+	Arhgap29	Rho GTPase activating protein 29
320982	NM_177305	chr1	90529783	-	Arl4c	ADP-ribosylation factor-like 4C
11865	BC025973	chr7	113065812	+	Arntl	aryl hydrocarbon receptor nuclear translocator-like
109689	NM_177231	chr7	99409568	+	Arrb1	arrestin, beta 1
11881	AK083309	chr13	94872448	+	Arsb	arylsulfatase B
65257	NM_023906	chr11	30854462	+	Asb3	ankyrin repeat and SOCS box-containing protein 3
11921	BC010820	chr6	64658723	+	Atoh1	atonal homolog 1 (Drosophila)
53404	NM_016864	chr10	62495512	+	Atoh7	atonal homolog 7 (Drosophila)
232975	BC037206	chr7	24686926	-	Atp1a3	ATPase, Na+/K+ transporting, alpha 3 polypeptide
240479	NM_173770	chr18	84854434	+	B230399E16Rik	RIKEN cDNA B230399E16 gene
387314	AK137545	chr6	148193766	-	BC023818	cDNA sequence BC023818
269642	NM_001001985	chr5	34312840	+	1110038O08Rik	RIKEN cDNA 1110038O08 gene
227298	NM_170755	chr1	75025996	+	BC038286	cDNA sequence BC038286
232313	BC049816	chr6	100670831	+	BC049816	cDNA sequence BC049816
194237	NM_177572	chr4	118963214	-	BC057371	cDNA sequence BC057371
20893	NM_011498	chr6	108626405	+	Bhlhb2	basic helix-loop-helix domain containing, class B2
12124	NM_007546	chr15	83354627	+	Bik	Bcl2-interacting killer
12151	NM_007552	chr2	18594771	+	Bmi1	B lymphoma Mo-MLV insertion region 1
12153	NM_009755	chr14	69209637	-	Bmp1	bone morphogenetic protein 1
108013	AK051458	chr18	25622482	-	Brunol4	bruno-like 4, RNA binding protein (Drosophila)
83962	NM_146193	chr7	81665586	-	Btbd1	BTB (POZ) domain containing 1
226777	AK084264	chr1	186574524	-	C130074G19Rik	RIKEN cDNA C130074G19 gene
244281	XM_977549	chr8	10153882	+	C230040D10Rik	RIKEN cDNA C230040D10 gene
106763	NM_175351	chr17	45905636	-	C330008L01Rik	RIKEN cDNA C330008L01 gene
224617	NM_173186	chr17	23906385	-	Tbc1d24	TBC1 domain family, member 24
109349	NM_175427	chr2	26934011	-	C630035N08Rik	RIKEN cDNA C630035N08 gene
192650	BC104356	chr11	4638823	-	Cabp7	calcium binding protein 7
12308	NM_007586	chr8	113031666	-	Calb2	calbindin 2
116903	NM_054084	chr7	114509785	+	Calcb	calcitonin-related polypeptide, beta
72605	AK012302	chr11	92914497	+	Car10	carbonic anhydrase 10
80733	NM_030558	chr16	17748838	-	Car15	carbonic anhydrase 15
105844	NM_130859	chr15	78602390	-	Card10	caspase recruitment domain family, member 10
12369	NM_007611	chr19	56450378	+	Casp7	caspase 7
12426	AK039721	chr7	105299637	+	Cckbr	cholecystokinin B receptor
12475	NM_009841	chr18	36851040	-	Cd14	CD14 antigen
57781	BC052682	chr16	44685121	+	Cd200r1	CD200 receptor 1
70445	BC046318	chr19	5068077	+	Cd248	CD248 antigen, endosialin
104445	NM_027219	chr15	78669901	+	Cdc42ep1	CDC42 effector protein (Rho GTPase binding) 1
12578	BC058190	chr4	88745773	-	Cdkn2a	cyclin-dependent kinase inhibitor 2A
74596	BC055292	chr5	102005431	+	Cds1	CDP-diacylglycerol synthase 1
12606	BC011118	chr7	34828062	+	Cebpa	CCAAT/enhancer binding protein (C/EBP), alpha
216991	AK053152	chr11	79970313	+	Centa2	centaurin, alpha 2
12642	BC039919	chr19	34539780	-	Ch25h	cholesterol 25-hydroxylase
12677	BC058806	chr12	85459587	+	Chx10	C. elegans ceh-10 homeo domain containing homolog
73381	NM_027022	chr8	107170170	-	Cmtm2a	CKLF-like MARVEL transmembrane domain containing 2A
56708	NM_019952	chr19	4214391	+	Clcf1	cardiotrophin-like cytokine factor 1
71908	NM_027998	chr8	37293242	-	Cldn23	claudin 23
65945	BC053843	chr4	148430298	+	Clstn1	calsyntenin 1
94220	NM_033570	chr1	36416530	+	Cnnm4	cyclin M4
12817	AK031287	chr10	61244088	-	Col13a1	procollagen, type XIII, alpha 1
12819	NM_009928	chr4	47229292	+	Col15a1	procollagen, type XV
12842	BC059281	chr11	94752349	+	Col1a1	procollagen, type I, alpha 1
373864	NM_025685	chr4	62702186	+	Col27a1	procollagen, type XXVII, alpha 1
12827	BC013560	chr8	11443192	+	Col4a2	procollagen, type IV, alpha 2
12831	NM_015734	chr2	27708693	+	Col5a1	procollagen, type V, alpha 1
12840	NM_007741	chr4	120536966	+	Col9a2	procollagen, type IX, alpha 2
140792	BC057936	chr18	9707656	+	Colec12	collectin sub-family member 12
12876	NM_013494	chr8	67484733	-	Cpe	carboxypeptidase E
234577	BC023348	chr8	97443803	+	Cpne2	copine II
12904	NM_007759	chr3	88034619	+	Crabp2	cellular retinoic acid binding protein II
12912	NM_009952	chr1	64467079	+	Creb1	cAMP responsive element binding protein 1
26897	BC028261	chr12	84899245	+	Acot1	acyl-CoA thioesterase 1
103841	AK162604	chr11	87986179	+	Cuedc1	CUE domain containing 1
13048	NM_007804	chr5	122120832	-	Cutl2	cut-like 2 (Drosophila)
20312	BC054838	chr8	97661348	+	Cx3cl1	chemokine (C-X3-C motif) ligand 1
13116	BC018307	chr12	108782164	+	Cyp46a1	cytochrome P450, family 46, subfamily a, polypeptide 1
52897	AK160816	chr11	118305851	-	D11Bwg0517e	DNA segment, Chr 11, Brigham & Women's Genetics 0517 expressed
238988	BC056760	chr14	26449325	+	D14Ertd171e	DNA segment, Chr 14, ERATO Doi 171, expressed
238988	AY356531	chr14	26479710	+	D14Ertd171e	DNA segment, Chr 14, ERATO Doi 171, expressed
223726	BC057550	chr15	83619716	+	Mpped1	metallophosphoesterase domain containing 1
223726	NM_172610	chr15	83607788	+	Mpped1	metallophosphoesterase domain containing 1
329763	NM_177860	chr3	137986147	-	D830013H12	hypothetical protein D830013H12
320858	NM_177278	chr17	68178771	+	D930040M24Rik	RIKEN cDNA D930040M24 gene
13172	NM_001005232	chr7	49499519	-	Dbx1	developing brain homeobox 1
242667	BC057615	chr4	126671574	+	Dlgap3	discs, large (Drosophila) homolog-associated protein 3
13388	BC057400	chr17	15072318	-	Dll1	delta-like 1 (Drosophila)
242620	NM_172296	chr4	109475984	+	Dmrta2	doublesex and mab-3 related transcription factor like family A2
68922	NM_175138	chr4	41758464	+	Dnaic1	dynein, axonemal, intermediate chain 1
68922	AK004387	chr4	41822018	+	Dnaic1	dynein, axonemal, intermediate chain 1
227325	NM_152915	chr1	84248863	-	Dner	delta/notch-like EGF-related receptor
64705	BC037086	chr15	39612771	-	Dpys	dihydropyrimidinase
13488	NM_010076	chr13	54061275	-	Drd1a	dopamine receptor D1A
66959	NM_025869	chr8	32555596	+	Dusp26	dual specificity phosphatase 26 (putative)
320736	NM_178791	chr14	31685847	+	E130203B14Rik	RIKEN cDNA E130203B14 gene
209645	AK042822	chr2	4635105	+	E130319B15Rik	RIKEN cDNA E130319B15 gene
13591	AK051438	chr11	44461523	+	Ebf1	early B-cell factor 1
13592	NM_010095	chr14	66187401	+	Ebf2	early B-cell factor 2
72962	BC019554	chr15	89199405	-	Ecgf1	endothelial cell growth factor 1 (platelet-derived)
13608	BC068315	chr10	57996147	-	Edar	ectodysplasin-A receptor
13643	BC052001	chr11	69370319	-	Efnb3	ephrin B3
112407	BC022961	chr19	3523421	-	Egln3	EGL nine homolog 3 (C. elegans)
112407	BC022961	chr12	3523421	-	Egln3	EGL nine homolog 3 (C. elegans)
13798	NM_010133	chr1	122430226	+	En1	engrailed 1
13799	NM_010134	chr5	28497266	+	En2	engrailed 2
13807	NM_013509	chr6	124725673	-	Eno2	enolase 2, gamma neuronal
18605	NM_008813	chr10	24330826	-	Enpp1	ectonucleotide pyrophosphatase/phosphodiesterase 1
13821	AK147272	chr2	156112488	+	Epb4.1l1	erythrocyte protein band 4.1-like 1
13821	NM_001006664	chr2	156167277	+	Epb4.1l1	erythrocyte protein band 4.1-like 1
56226	NM_019585	chr4	150964676	-	Espn	espin
23871	AK052146	chr9	32385785	+	Ets1	E26 avian leukemia oncogene 1, 5' domain
14118	AF007248	chr2	124992876	-	Fbn1	fibrillin 1
30841	NM_001005866	chr5	123131284	-	Fbxl10	F-box and leucine-rich repeat protein 10
14172	AK078245	chr11	33017438	-	Fgf18	fibroblast growth factor 18
14174	NM_008007	chr7	144648097	+	Fgf3	fibroblast growth factor 3
14176	NM_010203	chr5	98494485	+	Fgf5	fibroblast growth factor 5
14183	NM_010207	chr7	129954942	-	Fgfr2	fibroblast growth factor receptor 2
116701	NM_054071	chr5	108934803	+	Fgfrl1	fibroblast growth factor receptor-like 1
399558	NM_201518	chr12	96088084	+	Flrt2	fibronectin leucine rich transmembrane protein 2
14234	NM_013519	chr8	124002559	+	Foxc2	forkhead box C2
14299	BC059825	chr2	31067931	+	Freq	frequenin homolog (Drosophila)
14313	NM_008046	chr13	115574218	-	Fst	follistatin
320027	AK046350	chr11	52608079	+	Fstl4	follistatin-like 4
14325	AK158602	chr7	45327510	+	Ftl1	ferritin light chain 1
18301	BC031112	chr7	30741489	-	Fxyd5	FXYD domain-containing ion transport regulator 5
14395	BC115727	chr5	71240487	-	Gabra2	gamma-aminobutyric acid (GABA-A) receptor, subunit alpha 2
14401	NM_008070	chr11	42263179	+	Gabrb2	gamma-aminobutyric acid (GABA-A) receptor, subunit beta 2
14417	NM_008078	chr2	22473966	+	Gad2	glutamic acid decarboxylase 2
381334	AY216522	chr1	95682897	+	Gal3st2	galactose-3-O-sulfotransferase 2
14421	BC057199	chr10	126568173	+	B4galnt1	beta-1,4-N-acetyl-galactosaminyl transferase 1
14422	NM_008081	chr11	95682110	-	B4galnt2	beta-1,4-N-acetyl-galactosaminyl transferase 2
108148	NM_139272	chr8	127117483	+	Galnt2	UDP-N-acetyl-alpha-D-galactosamine:polypeptide N-acetylgalactosaminyltransferase 2
108148	BC053063	chr8	127181444	+	Galnt2	UDP-N-acetyl-alpha-D-galactosamine:polypeptide N-acetylgalactosaminyltransferase 2
207839	NM_172451	chr15	100519847	-	Galnt6	UDP-N-acetyl-alpha-D-galactosamine:polypeptide N-acetylgalactosaminyltransferase 6
233733	NM_173739	chr7	111262841	-	Galntl4	UDP-N-acetyl-alpha-D-galactosamine:polypeptide N-acetylgalactosaminyltransferase-like 4
14464	NM_008093	chr2	180254540	-	Gata5	GATA binding protein 5
14465	NM_010258	chr18	11052505	+	Gata6	GATA binding protein 6
14527	NM_008101	chr11	120345361	+	Gcgr	glucagon receptor
14573	NM_010275	chr15	7758225	+	Gdnf	glial cell line derived neurotrophic factor
208188	NM_177330	chr3	27562423	+	Ghsr	growth hormone secretagogue receptor
209047	NM_148951	chr10	80740890	-	Gipc3	GIPC PDZ domain containing family, member 3
14619	BC051437	chr14	56053074	-	Gjb2	gap junction membrane channel protein beta 2
14652	NM_021332	chr17	30628888	+	Glp1r	glucagon-like peptide 1 receptor
269132	BC068118	chr1	154162138	+	Glt25d2	glycosyltransferase 25 domain containing 2
381413	NM_201367	chr2	117968550	-	Gpr176	G protein-coupled receptor 176
277432	BC058538	chr2	157606205	+	Gm691	gene model 691, (NCBI)
277973	XM_894890	chr8	108237386	+	Slc9a5	solute carrier family 9 (sodium/hydrogen exchanger), member 5
14701	BC040685	chr6	66826008	+	Gng12	guanine nucleotide binding protein (G protein), gamma 12
268510	BC094604	chr11	116734952	+	Mgat5b	mannoside acetylglucosaminyltransferase 5, isoenzyme B
14729	NM_008148	chr16	30227439	-	Gp5	glycoprotein 5 (platelet)
78560	NM_054044	chr8	28551776	+	Gpr124	G protein-coupled receptor 124
233919	NM_173410	chr7	131804802	+	Gpr26	G protein-coupled receptor 26
93690	NM_053107	chr1	42897508	+	Gpr45	G protein-coupled receptor 45
140741	NM_199058	chr10	40758907	-	Gpr6	G protein-coupled receptor 6
58182	NM_021381	chr6	87544232	-	Prokr1	prokineticin receptor 1
14811	NM_008170	chr16	9491264	-	Grin2a	glutamate receptor, ionotropic, NMDA2A (epsilon 1)
225642	BC024515	chr18	65998862	+	Grp	gastrin releasing peptide
14866	NM_010360	chr3	108023909	+	Gstm5	glutathione S-transferase, mu 5
60596	NM_021896	chr3	82178353	-	Gucy1a3	guanylate cyclase 1, soluble, alpha 3
14972	BC080756	chr17	33606489	-	H2-K1	histocompatibility 2, K1, K region
547339	AY989874	chr17	35794628	-	H2-Tw3	similar to histocompatibility 2, T region locus 3
15110	BC050182	chr11	57644906	-	Hand1	heart and neural crest derivatives expressed transcript 1
15209	NM_010420	chr14	25827245	+	Hesx1	homeo box gene expressed in ES cells
226861	NM_144881	chr1	194213551	-	Hhat	hedgehog acyltransferase
15248	NM_010430	chr11	74980762	-	Hic1	hypermethylated in cancer 1
215114	NM_146001	chr5	135692652	-	Hip1	huntingtin interacting protein 1
319163	NM_175658	chr13	23941926	+	Hist1h2aa	histone 1, H2aa
15284	BC064068	chr1	186427934	-	Hlx1	H2.0-like homeo box 1 (Drosophila)
15410	S35738	chr11	96139219	+	Hoxb3	homeo box B3
15416	NM_010461	chr11	96097994	+	Hoxb8	homeo box B8
209448	BC053405	chr15	102794829	+	Hoxc10	homeo box C10
15438	BC019150	chr2	74498601	+	Hoxd9	homeo box D9
99296	NM_133849	chr2	180028880	-	Hrh3	histamine receptor H 3
381813	NM_201371	chr6	127654629	-	Prmt8	protein arginine N-methyltransferase 8
218215	NM_146042	chr13	47133691	+	Ibrdc2	IBR domain containing 2
15900	BC005450	chr8	123622352	+	Irf8	interferon regulatory factor 8
16001	NM_010513	chr7	67826371	+	Igf1r	insulin-like growth factor I receptor
16002	BC058615	chr7	142460158	-	Igf2	insulin-like growth factor 2
16011	BC054812	chr1	72791271	-	Igfbp5	insulin-like growth factor binding protein 5
78908	NM_207205	chr3	101507373	+	Igsf3	immunoglobulin superfamily, member 3
16157	BC004619	chr4	41949029	+	Il11ra1	interleukin 11 receptor, alpha chain 1
16157	BC069984	chr4	41949587	+	Il11ra1	interleukin 11 receptor, alpha chain 1
16157	BC069984	chr4	41949587	+	Il11ra1	interleukin 11 receptor, alpha chain 1
50916	NM_018885	chr13	73726800	+	Irx4	Iroquois related homeobox 4 (Drosophila)
16392	NM_021459	chr13	117418962	-	Isl1	ISL1 transcription factor, LIM/homeodomain
192897	AK144111	chr11	115809077	+	Itgb4	integrin beta 4
57339	NM_020604	chr1	16982677	-	Jph1	junctophilin 1
57340	NM_020605	chr8	124616652	+	Jph3	junctophilin 3
12521	NM_007656	chr2	93219950	-	Cd82	CD82 antigen
16485	BC112970	chr6	126606181	-	Kcna1	potassium voltage-gated channel, shaker-related subfamily, member 1
16490	NM_008417	chr3	107229622	+	Kcna2	potassium voltage-gated channel, shaker-related subfamily, member 2
16493	BC021787	chr6	126498171	-	Kcna5	potassium voltage-gated channel, shaker-related subfamily, member 5
16497	AK015412	chr3	65341356	+	Kcnab1	potassium voltage-gated channel, shaker-related subfamily, beta member 1
80334	NM_030265	chr5	48677749	-	Kcnip4	Kv channel interacting protein 4
16522	NM_001025584	chr16	94857496	-	Kcnj6	potassium inwardly-rectifying channel, subfamily J, member 6
16527	NM_010608	chr5	30864750	+	Kcnk3	potassium channel, subfamily K, member 3
16565	AK129146	chr1	137988070	+	Kif21b	kinesin family member 21B
16598	NM_008452	chr8	75248021	+	Klf2	Kruppel-like factor 2 (lung)
16681	NM_010668	chr15	101638732	-	Krt2-17	keratin complex 2, basic, gene 17
16691	NM_031170	chr15	101824744	-	Krt2-8	keratin complex 2, basic, gene 8
16706	NM_013571	chr11	78830996	-	Ksr1	kinase suppressor of ras 1
14789	BC016431	chr6	124806805	-	Leprel2	leprecan-like 2
246316	AK122570	chr5	52821766	-	Lgi2	leucine-rich repeat LGI family, member 2
16873	NM_008499	chr5	120692517	+	Lhx5	LIM homeobox protein 5
16874	BC065077	chr2	35903962	-	Lhx6	LIM homeobox protein 6
432637	NM_001004167	chr12	22412336	-	LOC432637	similar to RIKEN cDNA 6030426L16
544988	BC055874	chr14	5796527	-	LOC544988	hypothetical protein LOC544988
544988	NM_001024712	chr14	5796523	-	LOC544988	hypothetical protein LOC544988
16939	BC058223	chr3	92166199	-	Lor	loricrin
16950	AK145189	chr6	82999862	+	Loxl3	lysyl oxidase-like 3
16956	NM_008509	chr8	71809542	+	Lpl	lipoprotein lipase
80877	AF188506	chr3	86310616	+	Lrba	LPS-responsive beige-like anchor
80877	AK031216	chr3	86634142	+	Lrba	LPS-responsive beige-like anchor
224109	AK088770	chr16	32062569	-	Lrrc33	leucine rich repeat containing 33
16979	NM_008516	chr6	107495559	+	Lrrn1	leucine rich repeat protein 1, neuronal
268977	NM_019919	chr17	74910588	+	Ltbp1	latent transforming growth factor beta binding protein 1
16997	AK144083	chr12	85765549	+	Ltbp2	latent transforming growth factor beta binding protein 2
320772	AK163637	chr12	67388172	-	Mamdc1	MAM domain containing 1
26921	NM_008696	chr1	39845775	+	Map4k4	mitogen-activated protein kinase kinase kinase kinase 4
17762	NM_001038609	chr11	104047525	+	Mapt	microtubule-associated protein tau
17762	AK131846	chr11	104110192	-	Mapt	microtubule-associated protein tau
226778	NM_145515	chr1	186598390	-	Mark1	MAP/microtubule affinity-regulating kinase 1
56527	NM_019945	chr8	87802009	-	Mast1	microtubule associated serine/threonine kinase 1
17183	NM_013592	chr2	164080838	-	Matn4	matrilin 4
17196	NM_001025251	chr18	82688890	+	Mbp	myelin basic protein
114640	NM_053256	chr7	45049223	+	Tifp39	tuberoinfundibular peptide of 39 residues (TIP39) preprohormone
17391	NM_010808	chr2	155466839	+	Mmp24	matrix metallopeptidase 24
17395	BC046991	chr2	164639455	+	Mmp9	matrix metallopeptidase 9
50997	AK141422	chr11	101873613	-	Mpp2	membrane protein, palmitoylated 2 (MAGUK p55 subfamily member 2)
17681	BC103594	chr1	14738752	-	Msc	musculin
320183	BC096447	chr10	120184163	-	Msrb3	methionine sulfoxide reductase B3
17869	NM_010849	chr15	61815051	+	Myc	myelocytomatosis oncogene
17921	U81453	chr7	97926520	-	Myo7a	myosin VIIa
215690	AK082667	chr1	137274192	-	Nav1	neuron navigator 1
215690	AK158038	chr1	137422857	-	Nav1	neuron navigator 1
52589	NM_134094	chr15	37310763	-	Ncald	neurocalcin delta
54003	BC051968	chr15	95047630	-	Nell2	NEL-like 2 (chicken)
18013	BC058965	chr11	98142634	-	Neurod2	neurogenic differentiation 2
18028	BC014290	chr4	81767312	-	Nfib	nuclear factor I/B
18080	AY515727	chr12	70933351	-	Nin	ninein
78688	BC027290	chr8	108165548	+	Nol3	nucleolar protein 3 (apoptosis repressor with CARD domain)
319211	NM_199024	chr18	22836415	-	Nol4	nucleolar protein 4
213948	AY515312	chr5	23894246	-	Nos3as	nitric oxide synthase 3 antisense
225872	NM_153553	chr19	4984354	-	Npas4	neuronal PAS domain protein 4
260305	AK084539	chr4	151321941	+	Nphp4	nephronophthisis 4 (juvenile) homolog (human)
170484	NM_130456	chr1	158147411	+	Nphs2	nephrosis 2 homolog, podocin (human)
67122	BC069891	chr2	25003013	+	Nrarp	Notch-regulated ankyrin repeat protein
78593	NM_020610	chr7	109549232	-	Nrip3	nuclear receptor interacting protein 3
18213	NM_008746	chr7	78066071	-	Ntrk3	neurotrophic tyrosine kinase, receptor, type 3
18232	NM_008752	chr2	23143254	+	Nxph2	neurexophilin 2
225631	NM_194268	chr18	64465732	+	Onecut2	one cut domain, family member 2
18414	NM_011019	chr15	6760804	-	Osmr	oncostatin M receptor
107587	NM_054049	chr15	35240700	+	Osr2	odd-skipped related 2 (Drosophila)
18420	NM_011021	chr13	95976325	+	Otp	orthopedia homolog (Drosophila)
231602	AB094663	chr5	110580113	-	P2rx2	purinergic receptor P2X, ligand-gated ion channel, 2
94045	NM_033321	chr11	72976719	+	P2rx5	purinergic receptor P2X, ligand-gated ion channel, 5
230721	BC056432	chr4	122785213	+	Pabpc4	poly A binding protein, cytoplasmic 4
242481	NM_172868	chr4	57662301	+	Palm2	paralemmin 2
18510	NM_011040	chr2	24242568	-	Pax8	paired box gene 8
93873	NM_053127	chr18	37420949	+	Pcdhb2	protocadherin beta 2
93711	BC060691	chr18	37800308	+	Pcdhga3	protocadherin gamma subfamily A, 3
93704	BC066823	chr18	37877604	+	Pcdhgb7	protocadherin gamma subfamily B, 7
93705	NM_033580	chr18	37887852	+	Pcdhgb8	protocadherin gamma subfamily B, 8
18549	BC057348	chr2	143237619	+	Pcsk2	proprotein convertase subtilisin/kexin type 2
54611	NM_018779	chr6	141211674	+	Pde3a	phosphodiesterase 3A, cGMP inhibited
18591	BC064056	chr15	79823137	-	Pdgfb	platelet derived growth factor, B polypeptide
18610	NM_018863	chr2	129378006	-	Pdyn	prodynorphin
93834	BC027062	chr14	47106956	+	Peli2	pellino 2
109054	NM_001013369	chr2	170187632	+	Pfdn4	prefoldin 4
18647	AK087398	chr5	4926120	-	Pftk1	PFTAIRE protein kinase 1
18654	NM_008827	chr12	86055743	-	Pgf	placental growth factor
74189	AK220554	chr2	178048382	+	Phactr3	phosphatase and actin regulator 3
74189	BC058621	chr2	178071424	+	Phactr3	phosphatase and actin regulator 3
18768	NM_001039052	chr10	57334283	+	Pkib	protein kinase inhibitor beta, cAMP dependent, testis specific
243743	NM_175750	chr6	32080284	-	Plxna4	plexin A4
18858	NM_008885	chr11	62947704	+	Pmp22	peripheral myelin protein
319655	NM_176973	chr6	88808205	-	Podxl2	podocalyxin-like 2
18992	AK138672	chr4	22573614	-	Pou3f2	POU domain, class 3, transcription factor 2
320472	AK053696	chr11	87172760	-	Ppm1e	protein phosphatase 1E (PP2C domain containing)
21981	AK136603	chr12	112313822	-	Ppp1r13b	protein phosphatase 1, regulatory (inhibitor) subunit 13B
19055	AK146387	chr3	136607510	+	Ppp3ca	protein phosphatase 3, catalytic subunit, alpha isoform
70351	BC026489	chr17	65719687	+	Ppp4r1	protein phosphatase 4, regulatory subunit 1
18750	BC096493	chr11	107754257	-	Prkca	protein kinase C, alpha
18761	AB062122	chr2	11168397	+	Prkcq	protein kinase C, theta
107751	NM_001001796	chr14	31428935	+	Prrxl1	paired related homeobox protein-like 1
19142	NM_008939	chr3	123438934	+	Prss12	protease, serine, 12 neurotrypsin (motopsin)
19219	BC009023	chr15	5180620	-	Ptger4	prostaglandin E receptor 4 (subtype EP4)
19253	NM_011206	chr1	34404303	+	Ptpn18	protein tyrosine phosphatase, non-receptor type 18
19267	U36758	chr7	135490279	+	Ptpre	protein tyrosine phosphatase, receptor type, E
19277	AF135166	chr6	137216529	+	Ptpro	protein tyrosine phosphatase, receptor type, O
104886	BC013790	chr12	77716802	-	Rab15	RAB15, member RAS oncogene family
80718	BC032928	chr18	70109033	-	Rab27b	RAB27b, member RAS oncogene family
19725	NM_009056	chr17	56461168	-	Rfx2	regulatory factor X, 2 (influences HLA class II expression)
67865	BC109178	chr7	128164966	-	Rgs10	regulator of G-protein signalling 10
58175	NM_021374	chr1	4900325	-	Rgs20	regulator of G-protein signaling 20
80837	NM_023275	chr12	76227152	+	Rhoj	ras homolog gene family, member J
67747	XM_283290	chr15	84959843	+	Ribc2	RIB43A domain with coiled-coils 2
11858	AK075970	chr11	101281129	+	Rnd2	Rho family GTPase 2
108089	AK172904	chr12	26893067	-	Rnf144	ring finger protein 144
67874	BC030065	chr2	53899484	-	Rprm	reprimo, TP53 dependent G2 arrest mediator candidate
20181	AK144675	chr2	27499209	+	Rxra	retinoid X receptor alpha
20183	NM_009107	chr1	169435058	+	Rxrg	retinoid X receptor gamma
20183	S62952	chr1	169454983	+	Rxrg	retinoid X receptor gamma
58198	NM_021390	chr8	91918347	-	Sall1	sal-like 1 (Drosophila)
219151	BC051636	chr14	64873504	-	Scara3	scavenger receptor class A, member 3
64706	NM_022723	chr15	83432764	-	Scube1	signal peptide, CUB domain, EGF-like 1
56788	AK142950	chr7	109589896	-	Scube2	signal peptide, CUB domain, EGF-like 2
237979	NM_172800	chr11	113596879	-	Sdk2	sidekick homolog 2 (chicken)
67815	NM_144520	chr11	3997041	-	Sec14l2	SEC14-like 2 (S. cerevisiae)
20319	NM_009144	chr3	83852247	+	Sfrp2	secreted frizzled-related protein 2
81535	BC037592	chr12	76633106	-	Sgpp1	sphingosine-1-phosphate phosphatase 1
24056	AK161427	chr14	30203940	-	Sh3bp5	SH3-domain binding protein 5 (BTK-associated)
58234	NM_021423	chr15	89327623	+	Shank3	SH3/ankyrin domain gene 3
320007	BC025888	chr16	44159836	-	Sidt1	SID1 transmembrane family, member 1
20464	NM_011376	chr10	50584065	+	Sim1	single-minded homolog 1 (Drosophila)
20472	NM_011380	chr17	85592593	-	Six2	sine oculis-related homeobox 2 homolog (Drosophila)
80879	BC046525	chr11	120764573	+	Slc16a3	solute carrier family 16 (monocarboxylic acid transporters), member 3
72961	BC054462	chr7	45037599	+	Slc17a7	solute carrier family 17 (sodium-dependent inorganic phosphate cotransporter), member 7
72961	AK159064	chr7	45031990	+	Slc17a7	solute carrier family 17 (sodium-dependent inorganic phosphate cotransporter), member 7
20519	NM_011395	chr17	12263329	-	Slc22a3	solute carrier family 22 (organic cation transporter), member 3
20531	BC096369	chr5	53337629	+	Slc34a2	solute carrier family 34 (sodium phosphate), member 2
216225	AY484428	chr10	88315790	+	Slc5a8	solute carrier family 5 (iodide transporter), member 8
20538	BC066216	chr8	95849206	+	Slc6a2	solute carrier family 6 (neurotransmitter transporter, noradrenalin), member 2
26941	BC085141	chr11	114979445	+	Slc9a3r1	solute carrier family 9 (sodium/hydrogen exchanger), isoform 3 regulator 1
240726	NM_172841	chr1	12863808	-	Slco5a1	solute carrier organic anion transporter family, member 5A1
20562	BC057131	chr19	41653568	-	Slit1	slit homolog 1 (Drosophila)
67155	BC075641	chr19	26672256	+	Smarca2	SWI/SNF related, matrix associated, actin dependent regulator of chromatin, subfamily a, member 2
66993	BC060525	chr5	24102687	-	Smarcd3	SWI/SNF related, matrix associated, actin dependent regulator of chromatin, subfamily d, member 3
64074	NM_022315	chr17	14016131	+	Smoc2	SPARC related modular calcium binding 2
71726	BC050253	chr15	102982886	-	Smug1	single-strand selective monofunctional uracil DNA glycosylase
226830	NM_026796	chr1	191581279	-	Smyd2	SET and MYND domain containing 2
170625	NM_130796	chr13	114713060	-	Snag1	sorting nexin associated golgi protein 1
320145	BC082582	chr12	119291292	+	Sp8	trans-acting transcription factor 8
233744	BC020531	chr7	113557320	+	Spon1	spondin 1, (f-spondin) extracellular matrix protein
20856	BC012206	chr11	31259441	-	Stc2	stanniocalcin 2
20866	NM_009287	chr7	102141644	+	Stim1	stromal interaction molecule 1
96935	BC021842	chr1	184601570	+	Susd4	sushi domain containing 4
225115	NM_178046	chr18	4920564	+	Svil	supervillin
20965	NM_013681	chr6	115100520	+	Syn2	synapsin II
68828	NM_023485	chr4	128789924	+	Sync	syncoilin
21336	AK048680	chr6	82367991	+	Tacr1	tachykinin receptor 1
27878	BC027337	chr1	168215974	+	Tada1l	transcriptional adaptor 1 (HFI1 homolog, yeast) like
252973	AK161180	chr15	37262991	+	Grhl2	grainyhead-like 2 (Drosophila)
21687	BC050824	chr4	94231312	+	Tek	endothelial-specific receptor tyrosine kinase
21807	NM_207652	chr14	75149975	+	Tsc22d1	TSC22 domain family, member 1
21808	BC011170	chr1	188325894	-	Tgfb2	transforming growth factor, beta 2
21832	BC003803	chr16	20638709	-	Thpo	thrombopoietin
22724	NM_009565	chr3	89463572	-	Zbtb7b	Vzinc finger and BTB domain containing 7B
72780	BC103794	chr10	29142524	-	Rspo3	R-spondin 3 homolog (Xenopus laevis)
270028	NM_173446	chr8	9205981	-	Tmem28	transmembrane protein 28
224090	BC059216	chr16	30431603	-	Tmem44	transmembrane protein 44
21948	NM_011617	chr17	56831329	-	Tnfsf7	tumor necrosis factor (ligand) superfamily, member 7
81877	NM_031176	chr17	34278590	+	Tnxb	tenascin XB
217333	AK075838	chr11	115921848	-	Trim47	tripartite motif protein 47
28240	NM_138301	chr10	77312293	-	Trpm2	transient receptor potential cation channel, subfamily M, member 2
56224	NM_019571	chr3	138679581	+	Tspan5	tetraspanin 5
67951	BC008225	chr18	67516099	+	Tubb6	tubulin, beta 6
22156	BC019213	chr3	94698164	-	Tuft1	tuftelin 1
109113	AK031036	chr19	30096448	+	Uhrf2	ubiquitin-like, containing PHD and RING finger domains 2
107448	BC058084	chr13	54959032	+	Unc5a	unc-5 homolog A (C. elegans)
107449	BC057560	chr10	60159962	-	Unc5b	unc-5 homolog B (C. elegans)
22255	NM_013702	chr5	139797550	+	Uncx4.1	Unc4.1 homeobox (C. elegans)
57257	NM_146139	chr3	109702062	+	Vav3	vav 3 oncogene
57257	AK033253	chr3	109468738	+	Vav3	vav 3 oncogene
22339	NM_001025250	chr17	45480573	-	Vegfa	vascular endothelial growth factor A
26950	BC046226	chr12	11352357	-	Vsnl1	visinin-like 1
114889	NM_054068	chr2	150372142	-	Vsx1	visual system homeobox 1 homolog (zebrafish)
58805	AF245476	chr5	135391539	+	Mlxipl	MLX interacting protein-like
59002	NM_021499	chr4	152986171	+	Wdr8	WD repeat domain 8
22409	NM_009518	chr1	74724722	+	Wnt10a	wingless related MMTV integration site 10a
22414	AF070988	chr3	105074811	-	Wnt2b	wingless related MMTV integration site 2b
22418	NM_009524	chr14	27332338	+	Wnt5a	wingless-related MMTV integration site 5A
22420	BC048700	chr1	74705164	+	Wnt6	wingless-related MMTV integration site 6
78781	AK143568	chr6	38240194	-	Zc3hav1	zinc finger CCCH type, antiviral 1
24136	NM_001033635	chr2	44805740	-	Zfhx1b	zinc finger homeobox 1b
57247	AK133363	chr8	126140284	+	Zfp276	zinc finger protein (C2H2 type) 276
231861	BC049818	chr5	143019784	-	Zfp469	zinc finger protein 469
22762	NM_011766	chr15	40485115	+	Zfpm2	zinc finger protein, multitype 2

## Sheet: mycsuz12
Gene ID	Accession #	chromosome	TX start site	strand	symbol
74088	NM_028747	chr2	105025182	+	0610012H03Rik	RIKEN cDNA 0610012H03 gene
66183	NM_133675	chr3	69907466	-	1110032A04Rik	RIKEN cDNA 1110032A04 gene
66184	BC047994	chr6	148311853	+	1110033J19Rik	RIKEN cDNA 1110033J19 gene
66895	NM_025831	chr13	34635304	-	1300014I06Rik	RIKEN cDNA 1300014I06 gene
72446	NM_175181	chr2	101517086	-	2600010E01Rik	RIKEN cDNA 2600010E01 gene
67261	NM_026059	chr5	24611047	+	2900005J15Rik	RIKEN cDNA 2900005J15 gene
77590	BC031443	chr7	132075453	-	4631426J05Rik	RIKEN cDNA 4631426J05 gene
75769	AK032034	chr3	117567230	+	4833424O15Rik	RIKEN cDNA 4833424O15 gene
268301	XM_884335	chr10	58617098	+	C820004L04Rik	RIKEN cDNA C820004L04 gene
99887	NM_178936	chr3	121194030	-	Tmem56	transmembrane protein 56
70617	NM_027482	chr3	127862562	-	5730508B09Rik	RIKEN cDNA 5730508B09 gene
77580	NM_175261	chr6	52107080	+	5730596B20Rik	RIKEN cDNA 5730596B20 gene
329731	NM_183224	chr3	104895461	-	7530404M11Rik	RIKEN cDNA 7530404M11 gene
74530	NM_172419	chr10	42863118	+	9030612E09Rik	RIKEN cDNA 9030612E09 gene
234624	NM_175479	chr8	102305782	+	A330008L17Rik	RIKEN cDNA A330008L17 gene
243312	BC059029	chr5	140223632	+	A930017N06Rik	RIKEN cDNA A930017N06 gene
217265	NM_147219	chr11	110088339	-	Abca5	ATP-binding cassette, sub-family A (ABC1), member 5
66082	NM_025341	chr14	6794780	+	Abhd6	abhydrolase domain containing 6
11504	NM_009621	chr16	85683022	-	Adamts1	a disintegrin-like and metallopeptidse (reprolysin type) with thrombospondin type 1 motif, 1
216725	NM_175643	chr11	50445507	+	Adamts2	a disintegrin-like and metallopeptidase (reprolysin type) with thrombospondin type 1 motif, 2
11519	NM_013458	chr6	86043717	+	Add2	adducin 2 (beta)
11519	BC046783	chr6	85994380	+	Add2	adducin 2 (beta)
11535	NM_009627	chr7	110418845	+	Adm	adrenomedullin
11549	AK033490	chr14	65685911	+	Adra1a	adrenergic receptor, alpha 1a
11694	NM_007441	chr3	107723086	+	Alx3	aristaless 3
11777	BC108327	chr18	46867248	+	Ap3s1	adaptor-related protein complex 3, sigma 1 subunit
11881	AK083309	chr13	94872448	+	Arsb	arylsulfatase B
65257	NM_023906	chr11	30854462	+	Asb3	ankyrin repeat and SOCS box-containing protein 3
11921	BC010820	chr6	64658723	+	Atoh1	atonal homolog 1 (Drosophila)
240479	NM_173770	chr18	84854434	+	B230399E16Rik	RIKEN cDNA B230399E16 gene
387314	AK137545	chr6	148193766	-	BC023818	cDNA sequence BC023818
269642	NM_001001985	chr5	34312840	+	1110038O08Rik	RIKEN cDNA 1110038O08 gene
227298	NM_170755	chr1	75025996	+	BC038286	cDNA sequence BC038286
232313	BC049816	chr6	100670831	+	BC049816	cDNA sequence BC049816
194237	NM_177572	chr4	118963214	-	BC057371	cDNA sequence BC057371
12151	NM_007552	chr2	18594771	+	Bmi1	B lymphoma Mo-MLV insertion region 1
108013	AK051458	chr18	25622482	-	Brunol4	bruno-like 4, RNA binding protein (Drosophila)
77462	BC019151	chr5	121723813	+	Tmem116	transmembrane protein 116
226777	AK084264	chr1	186574524	-	C130074G19Rik	RIKEN cDNA C130074G19 gene
192650	BC104356	chr11	4638823	-	Cabp7	calcium binding protein 7
72605	AK012302	chr11	92914497	+	Car10	carbonic anhydrase 10
105844	NM_130859	chr15	78602390	-	Card10	caspase recruitment domain family, member 10
12426	AK039721	chr7	105299637	+	Cckbr	cholecystokinin B receptor
12475	NM_009841	chr18	36851040	-	Cd14	CD14 antigen
12578	BC058190	chr4	88745773	-	Cdkn2a	cyclin-dependent kinase inhibitor 2A
74596	BC055292	chr5	102005431	+	Cds1	CDP-diacylglycerol synthase 1
12606	BC011118	chr7	34828062	+	Cebpa	CCAAT/enhancer binding protein (C/EBP), alpha
12642	BC039919	chr19	34539780	-	Ch25h	cholesterol 25-hydroxylase
14004	BC084682	chr5	130165864	-	Chchd2	coiled-coil-helix-coiled-coil-helix domain containing 2
12677	BC058806	chr12	85459587	+	Chx10	C. elegans ceh-10 homeo domain containing homolog
71908	NM_027998	chr8	37293242	-	Cldn23	claudin 23
65945	BC053843	chr4	148430298	+	Clstn1	calsyntenin 1
12819	NM_009928	chr4	47229292	+	Col15a1	procollagen, type XV
373864	NM_025685	chr4	62702186	+	Col27a1	procollagen, type XXVII, alpha 1
12827	BC013560	chr8	11443192	+	Col4a2	procollagen, type IV, alpha 2
140792	BC057936	chr18	9707656	+	Colec12	collectin sub-family member 12
12912	NM_009952	chr1	64467079	+	Creb1	cAMP responsive element binding protein 1
103841	AK162604	chr11	87986179	+	Cuedc1	CUE domain containing 1
20312	BC054838	chr8	97661348	+	Cx3cl1	chemokine (C-X3-C motif) ligand 1
13172	NM_001005232	chr7	49499519	-	Dbx1	developing brain homeobox 1
13388	BC057400	chr17	15072318	-	Dll1	delta-like 1 (Drosophila)
242620	NM_172296	chr4	109475984	+	Dmrta2	doublesex and mab-3 related transcription factor like family A2
66959	NM_025869	chr8	32555596	+	Dusp26	dual specificity phosphatase 26 (putative)
320736	NM_178791	chr14	31685847	+	E130203B14Rik	RIKEN cDNA E130203B14 gene
209645	AK042822	chr2	4635105	+	E130319B15Rik	RIKEN cDNA E130319B15 gene
13591	AK051438	chr11	44461523	+	Ebf1	early B-cell factor 1
13592	NM_010095	chr14	66187401	+	Ebf2	early B-cell factor 2
13798	NM_010133	chr1	122430226	+	En1	engrailed 1
13799	NM_010134	chr5	28497266	+	En2	engrailed 2
13807	NM_013509	chr6	124725673	-	Eno2	enolase 2, gamma neuronal
18605	NM_008813	chr10	24330826	-	Enpp1	ectonucleotide pyrophosphatase/phosphodiesterase 1
56226	NM_019585	chr4	150964676	-	Espn	espin
14118	AF007248	chr2	124992876	-	Fbn1	fibrillin 1
14172	AK078245	chr11	33017438	-	Fgf18	fibroblast growth factor 18
14174	NM_008007	chr7	144648097	+	Fgf3	fibroblast growth factor 3
14176	NM_010203	chr5	98494485	+	Fgf5	fibroblast growth factor 5
116701	NM_054071	chr5	108934803	+	Fgfrl1	fibroblast growth factor receptor-like 1
399558	NM_201518	chr12	96088084	+	Flrt2	fibronectin leucine rich transmembrane protein 2
14234	NM_013519	chr8	124002559	+	Foxc2	forkhead box C2
14313	NM_008046	chr13	115574218	-	Fst	follistatin
320027	AK046350	chr11	52608079	+	Fstl4	follistatin-like 4
14395	BC115727	chr5	71240487	-	Gabra2	gamma-aminobutyric acid (GABA-A) receptor, subunit alpha 2
14401	NM_008070	chr11	42263179	+	Gabrb2	gamma-aminobutyric acid (GABA-A) receptor, subunit beta 2
14417	NM_008078	chr2	22473966	+	Gad2	glutamic acid decarboxylase 2
14421	BC057199	chr10	126568173	+	B4galnt1	beta-1,4-N-acetyl-galactosaminyl transferase 1
14422	NM_008081	chr11	95682110	-	B4galnt2	beta-1,4-N-acetyl-galactosaminyl transferase 2
207839	NM_172451	chr15	100519847	-	Galnt6	UDP-N-acetyl-alpha-D-galactosamine:polypeptide N-acetylgalactosaminyltransferase 6
233733	NM_173739	chr7	111262841	-	Galntl4	UDP-N-acetyl-alpha-D-galactosamine:polypeptide N-acetylgalactosaminyltransferase-like 4
14464	NM_008093	chr2	180254540	-	Gata5	GATA binding protein 5
14465	NM_010258	chr18	11052505	+	Gata6	GATA binding protein 6
14527	NM_008101	chr11	120345361	+	Gcgr	glucagon receptor
14573	NM_010275	chr15	7758225	+	Gdnf	glial cell line derived neurotrophic factor
208188	NM_177330	chr3	27562423	+	Ghsr	growth hormone secretagogue receptor
14619	BC051437	chr14	56053074	-	Gjb2	gap junction membrane channel protein beta 2
14729	NM_008148	chr16	30227439	-	Gp5	glycoprotein 5 (platelet)
78560	NM_054044	chr8	28551776	+	Gpr124	G protein-coupled receptor 124
233919	NM_173410	chr7	131804802	+	Gpr26	G protein-coupled receptor 26
140741	NM_199058	chr10	40758907	-	Gpr6	G protein-coupled receptor 6
76123	NM_029522	chr3	108806693	-	Gpsm2	G-protein signalling modulator 2 (AGS3-like, C. elegans)
14811	NM_008170	chr16	9491264	-	Grin2a	glutamate receptor, ionotropic, NMDA2A (epsilon 1)
225642	BC024515	chr18	65998862	+	Grp	gastrin releasing peptide
14866	NM_010360	chr3	108023909	+	Gstm5	glutathione S-transferase, mu 5
14972	BC080756	chr17	33606489	-	H2-K1	histocompatibility 2, K1, K region
547339	AY989874	chr17	35794628	-	H2-Tw3	similar to histocompatibility 2, T region locus 3
15110	BC050182	chr11	57644906	-	Hand1	heart and neural crest derivatives expressed transcript 1
15248	NM_010430	chr11	74980762	-	Hic1	hypermethylated in cancer 1
215114	NM_146001	chr5	135692652	-	Hip1	huntingtin interacting protein 1
319163	NM_175658	chr13	23941926	+	Hist1h2aa	histone 1, H2aa
319178	NM_175664	chr13	23754259	+	Hist1h2bb	histone 1, H2bb
15284	BC064068	chr1	186427934	-	Hlx1	H2.0-like homeo box 1 (Drosophila)
15410	S35738	chr11	96139219	+	Hoxb3	homeo box B3
15416	NM_010461	chr11	96097994	+	Hoxb8	homeo box B8
209448	BC053405	chr15	102794829	+	Hoxc10	homeo box C10
15438	BC019150	chr2	74498601	+	Hoxd9	homeo box D9
218215	NM_146042	chr13	47133691	+	Ibrdc2	IBR domain containing 2
16000	AK165471	chr10	87288965	+	Igf1	insulin-like growth factor 1
16002	BC058615	chr7	142460158	-	Igf2	insulin-like growth factor 2
16011	BC054812	chr1	72791271	-	Igfbp5	insulin-like growth factor binding protein 5
50916	NM_018885	chr13	73726800	+	Irx4	Iroquois related homeobox 4 (Drosophila)
16392	NM_021459	chr13	117418962	-	Isl1	ISL1 transcription factor, LIM/homeodomain
57339	NM_020604	chr1	16982677	-	Jph1	junctophilin 1
12521	NM_007656	chr2	93219950	-	Cd82	CD82 antigen
16485	BC112970	chr6	126606181	-	Kcna1	potassium voltage-gated channel, shaker-related subfamily, member 1
16490	NM_008417	chr3	107229622	+	Kcna2	potassium voltage-gated channel, shaker-related subfamily, member 2
16493	BC021787	chr6	126498171	-	Kcna5	potassium voltage-gated channel, shaker-related subfamily, member 5
80334	NM_030265	chr5	48677749	-	Kcnip4	Kv channel interacting protein 4
16598	NM_008452	chr8	75248021	+	Klf2	Kruppel-like factor 2 (lung)
16681	NM_010668	chr15	101638732	-	Krt2-17	keratin complex 2, basic, gene 17
16691	NM_031170	chr15	101824744	-	Krt2-8	keratin complex 2, basic, gene 8
16873	NM_008499	chr5	120692517	+	Lhx5	LIM homeobox protein 5
16874	BC065077	chr2	35903962	-	Lhx6	LIM homeobox protein 6
544988	BC055874	chr14	5796527	-	LOC544988	hypothetical protein LOC544988
544988	NM_001024712	chr14	5796523	-	LOC544988	hypothetical protein LOC544988
16950	AK145189	chr6	82999862	+	Loxl3	lysyl oxidase-like 3
16956	NM_008509	chr8	71809542	+	Lpl	lipoprotein lipase
80877	AF188506	chr3	86310616	+	Lrba	LPS-responsive beige-like anchor
80877	AK031216	chr3	86634142	+	Lrba	LPS-responsive beige-like anchor
224109	AK088770	chr16	32062569	-	Lrrc33	leucine rich repeat containing 33
16979	NM_008516	chr6	107495559	+	Lrrn1	leucine rich repeat protein 1, neuronal
16997	AK144083	chr12	85765549	+	Ltbp2	latent transforming growth factor beta binding protein 2
17110	NM_013590	chr10	116691906	-	Lzp-s	P lysozyme structural
320772	AK163637	chr12	67388172	-	Mamdc1	MAM domain containing 1
17762	NM_001038609	chr11	104047525	+	Mapt	microtubule-associated protein tau
17762	AK131846	chr11	104110192	-	Mapt	microtubule-associated protein tau
56527	NM_019945	chr8	87802009	-	Mast1	microtubule associated serine/threonine kinase 1
17183	NM_013592	chr2	164080838	-	Matn4	matrilin 4
17395	BC046991	chr2	164639455	+	Mmp9	matrix metallopeptidase 9
50997	AK141422	chr11	101873613	-	Mpp2	membrane protein, palmitoylated 2 (MAGUK p55 subfamily member 2)
17869	NM_010849	chr15	61815051	+	Myc	myelocytomatosis oncogene
18013	BC058965	chr11	98142634	-	Neurod2	neurogenic differentiation 2
18028	BC014290	chr4	81767312	-	Nfib	nuclear factor I/B
18080	AY515727	chr12	70933351	-	Nin	ninein
319211	NM_199024	chr18	22836415	-	Nol4	nucleolar protein 4
213948	AY515312	chr5	23894246	-	Nos3as	nitric oxide synthase 3 antisense
225872	NM_153553	chr19	4984354	-	Npas4	neuronal PAS domain protein 4
260305	AK084539	chr4	151321941	+	Nphp4	nephronophthisis 4 (juvenile) homolog (human)
170484	NM_130456	chr1	158147411	+	Nphs2	nephrosis 2 homolog, podocin (human)
18213	NM_008746	chr7	78066071	-	Ntrk3	neurotrophic tyrosine kinase, receptor, type 3
18232	NM_008752	chr2	23143254	+	Nxph2	neurexophilin 2
225631	NM_194268	chr18	64465732	+	Onecut2	one cut domain, family member 2
18414	NM_011019	chr15	6760804	-	Osmr	oncostatin M receptor
107587	NM_054049	chr15	35240700	+	Osr2	odd-skipped related 2 (Drosophila)
18420	NM_011021	chr13	95976325	+	Otp	orthopedia homolog (Drosophila)
231602	AB094663	chr5	110580113	-	P2rx2	purinergic receptor P2X, ligand-gated ion channel, 2
245877	NM_144941	chr4	125734470	-	Rprc1	arginine/proline rich coiled-coil 1
18510	NM_011040	chr2	24242568	-	Pax8	paired box gene 8
93711	BC060691	chr18	37800308	+	Pcdhga3	protocadherin gamma subfamily A, 3
93704	BC066823	chr18	37877604	+	Pcdhgb7	protocadherin gamma subfamily B, 7
54611	NM_018779	chr6	141211674	+	Pde3a	phosphodiesterase 3A, cGMP inhibited
93834	BC027062	chr14	47106956	+	Peli2	pellino 2
109054	NM_001013369	chr2	170187632	+	Pfdn4	prefoldin 4
18647	AK087398	chr5	4926120	-	Pftk1	PFTAIRE protein kinase 1
18768	NM_001039052	chr10	57334283	+	Pkib	protein kinase inhibitor beta, cAMP dependent, testis specific
243743	NM_175750	chr6	32080284	-	Plxna4	plexin A4
18858	NM_008885	chr11	62947704	+	Pmp22	peripheral myelin protein
319655	NM_176973	chr6	88808205	-	Podxl2	podocalyxin-like 2
18992	AK138672	chr4	22573614	-	Pou3f2	POU domain, class 3, transcription factor 2
320472	AK053696	chr11	87172760	-	Ppm1e	protein phosphatase 1E (PP2C domain containing)
18750	BC096493	chr11	107754257	-	Prkca	protein kinase C, alpha
107751	NM_001001796	chr14	31428935	+	Prrxl1	paired related homeobox protein-like 1
19142	NM_008939	chr3	123438934	+	Prss12	protease, serine, 12 neurotrypsin (motopsin)
19219	BC009023	chr15	5180620	-	Ptger4	prostaglandin E receptor 4 (subtype EP4)
19277	AF135166	chr6	137216529	+	Ptpro	protein tyrosine phosphatase, receptor type, O
67865	BC109178	chr7	128164966	-	Rgs10	regulator of G-protein signalling 10
58175	NM_021374	chr1	4900325	-	Rgs20	regulator of G-protein signaling 20
80837	NM_023275	chr12	76227152	+	Rhoj	ras homolog gene family, member J
20183	NM_009107	chr1	169435058	+	Rxrg	retinoid X receptor gamma
20183	S62952	chr1	169454983	+	Rxrg	retinoid X receptor gamma
20249	NM_009127	chr19	44447765	-	Scd1	stearoyl-Coenzyme A desaturase 1
64706	NM_022723	chr15	83432764	-	Scube1	signal peptide, CUB domain, EGF-like 1
237979	NM_172800	chr11	113596879	-	Sdk2	sidekick homolog 2 (chicken)
20319	NM_009144	chr3	83852247	+	Sfrp2	secreted frizzled-related protein 2
81535	BC037592	chr12	76633106	-	Sgpp1	sphingosine-1-phosphate phosphatase 1
320007	BC025888	chr16	44159836	-	Sidt1	SID1 transmembrane family, member 1
20464	NM_011376	chr10	50584065	+	Sim1	single-minded homolog 1 (Drosophila)
20472	NM_011380	chr17	85592593	-	Six2	sine oculis-related homeobox 2 homolog (Drosophila)
72961	BC054462	chr7	45037599	+	Slc17a7	solute carrier family 17 (sodium-dependent inorganic phosphate cotransporter), member 7
72961	AK159064	chr7	45031990	+	Slc17a7	solute carrier family 17 (sodium-dependent inorganic phosphate cotransporter), member 7
20519	NM_011395	chr17	12263329	-	Slc22a3	solute carrier family 22 (organic cation transporter), member 3
20531	BC096369	chr5	53337629	+	Slc34a2	solute carrier family 34 (sodium phosphate), member 2
20538	BC066216	chr8	95849206	+	Slc6a2	solute carrier family 6 (neurotransmitter transporter, noradrenalin), member 2
67155	BC075641	chr19	26672256	+	Smarca2	SWI/SNF related, matrix associated, actin dependent regulator of chromatin, subfamily a, member 2
64074	NM_022315	chr17	14016131	+	Smoc2	SPARC related modular calcium binding 2
320145	BC082582	chr12	119291292	+	Sp8	trans-acting transcription factor 8
233744	BC020531	chr7	113557320	+	Spon1	spondin 1, (f-spondin) extracellular matrix protein
20965	NM_013681	chr6	115100520	+	Syn2	synapsin II
252973	AK161180	chr15	37262991	+	Grhl2	grainyhead-like 2 (Drosophila)
21808	BC011170	chr1	188325894	-	Tgfb2	transforming growth factor, beta 2
21832	BC003803	chr16	20638709	-	Thpo	thrombopoietin
270028	NM_173446	chr8	9205981	-	Tmem28	transmembrane protein 28
21943	NM_011613	chr14	77009004	-	Tnfsf11	tumor necrosis factor (ligand) superfamily, member 11
21948	NM_011617	chr17	56831329	-	Tnfsf7	tumor necrosis factor (ligand) superfamily, member 7
80985	BC039979	chr2	102100958	-	Trim44	tripartite motif-containing 44
107449	BC057560	chr10	60159962	-	Unc5b	unc-5 homolog B (C. elegans)
22255	NM_013702	chr5	139797550	+	Uncx4.1	Unc4.1 homeobox (C. elegans)
57257	NM_146139	chr3	109702062	+	Vav3	vav 3 oncogene
57257	AK033253	chr3	109468738	+	Vav3	vav 3 oncogene
114889	NM_054068	chr2	150372142	-	Vsx1	visual system homeobox 1 homolog (zebrafish)
58805	AF245476	chr5	135391539	+	Mlxipl	MLX interacting protein-like
59002	NM_021499	chr4	152986171	+	Wdr8	WD repeat domain 8
22409	NM_009518	chr1	74724722	+	Wnt10a	wingless related MMTV integration site 10a
22414	AF070988	chr3	105074811	-	Wnt2b	wingless related MMTV integration site 2b
22418	NM_009524	chr14	27332338	+	Wnt5a	wingless-related MMTV integration site 5A
22420	BC048700	chr1	74705164	+	Wnt6	wingless-related MMTV integration site 6
78781	AK143568	chr6	38240194	-	Zc3hav1	zinc finger CCCH type, antiviral 1
24136	NM_001033635	chr2	44805740	-	Zfhx1b	zinc finger homeobox 1b
231861	BC049818	chr5	143019784	-	Zfp469	zinc finger protein 469
22762	NM_011766	chr15	40485115	+	Zfpm2	zinc finger protein, multitype 2

## Sheet: mycsuz12H3K27
Gene ID	Accession #	chromosome	TX start site	strand	symbol
74088	NM_028747	chr2	105025182	+	0610012H03Rik	RIKEN cDNA 0610012H03 gene
66183	NM_133675	chr3	69907466	-	1110032A04Rik	RIKEN cDNA 1110032A04 gene
66895	NM_025831	chr13	34635304	-	1300014I06Rik	RIKEN cDNA 1300014I06 gene
72446	NM_175181	chr2	101517086	-	2600010E01Rik	RIKEN cDNA 2600010E01 gene
67261	NM_026059	chr5	24611047	+	2900005J15Rik	RIKEN cDNA 2900005J15 gene
77590	BC031443	chr7	132075453	-	4631426J05Rik	RIKEN cDNA 4631426J05 gene
75769	AK032034	chr3	117567230	+	4833424O15Rik	RIKEN cDNA 4833424O15 gene
268301	XM_884335	chr10	58617098	+	C820004L04Rik	RIKEN cDNA C820004L04 gene
99887	NM_178936	chr3	121194030	-	Tmem56	transmembrane protein 56
70617	NM_027482	chr3	127862562	-	5730508B09Rik	RIKEN cDNA 5730508B09 gene
77580	NM_175261	chr6	52107080	+	5730596B20Rik	RIKEN cDNA 5730596B20 gene
329731	NM_183224	chr3	104895461	-	7530404M11Rik	RIKEN cDNA 7530404M11 gene
74530	NM_172419	chr10	42863118	+	9030612E09Rik	RIKEN cDNA 9030612E09 gene
234624	NM_175479	chr8	102305782	+	A330008L17Rik	RIKEN cDNA A330008L17 gene
243312	BC059029	chr5	140223632	+	A930017N06Rik	RIKEN cDNA A930017N06 gene
217265	NM_147219	chr11	110088339	-	Abca5	ATP-binding cassette, sub-family A (ABC1), member 5
66082	NM_025341	chr14	6794780	+	Abhd6	abhydrolase domain containing 6
11504	NM_009621	chr16	85683022	-	Adamts1	a disintegrin-like and metallopeptidse (reprolysin type) with thrombospondin type 1 motif, 1
216725	NM_175643	chr11	50445507	+	Adamts2	a disintegrin-like and metallopeptidase (reprolysin type) with thrombospondin type 1 motif, 2
11519	NM_013458	chr6	86043717	+	Add2	adducin 2 (beta)
11519	BC046783	chr6	85994380	+	Add2	adducin 2 (beta)
11535	NM_009627	chr7	110418845	+	Adm	adrenomedullin
11549	AK033490	chr14	65685911	+	Adra1a	adrenergic receptor, alpha 1a
11694	NM_007441	chr3	107723086	+	Alx3	aristaless 3
11777	BC108327	chr18	46867248	+	Ap3s1	adaptor-related protein complex 3, sigma 1 subunit
11881	AK083309	chr13	94872448	+	Arsb	arylsulfatase B
65257	NM_023906	chr11	30854462	+	Asb3	ankyrin repeat and SOCS box-containing protein 3
11921	BC010820	chr6	64658723	+	Atoh1	atonal homolog 1 (Drosophila)
240479	NM_173770	chr18	84854434	+	B230399E16Rik	RIKEN cDNA B230399E16 gene
387314	AK137545	chr6	148193766	-	BC023818	cDNA sequence BC023818
269642	NM_001001985	chr5	34312840	+	1110038O08Rik	RIKEN cDNA 1110038O08 gene
227298	NM_170755	chr1	75025996	+	BC038286	cDNA sequence BC038286
232313	BC049816	chr6	100670831	+	BC049816	cDNA sequence BC049816
194237	NM_177572	chr4	118963214	-	BC057371	cDNA sequence BC057371
12151	NM_007552	chr2	18594771	+	Bmi1	B lymphoma Mo-MLV insertion region 1
108013	AK051458	chr18	25622482	-	Brunol4	bruno-like 4, RNA binding protein (Drosophila)
226777	AK084264	chr1	186574524	-	C130074G19Rik	RIKEN cDNA C130074G19 gene
192650	BC104356	chr11	4638823	-	Cabp7	calcium binding protein 7
72605	AK012302	chr11	92914497	+	Car10	carbonic anhydrase 10
105844	NM_130859	chr15	78602390	-	Card10	caspase recruitment domain family, member 10
12426	AK039721	chr7	105299637	+	Cckbr	cholecystokinin B receptor
12475	NM_009841	chr18	36851040	-	Cd14	CD14 antigen
12578	BC058190	chr4	88745773	-	Cdkn2a	cyclin-dependent kinase inhibitor 2A
74596	BC055292	chr5	102005431	+	Cds1	CDP-diacylglycerol synthase 1
12606	BC011118	chr7	34828062	+	Cebpa	CCAAT/enhancer binding protein (C/EBP), alpha
12642	BC039919	chr19	34539780	-	Ch25h	cholesterol 25-hydroxylase
12677	BC058806	chr12	85459587	+	Chx10	C. elegans ceh-10 homeo domain containing homolog
71908	NM_027998	chr8	37293242	-	Cldn23	claudin 23
65945	BC053843	chr4	148430298	+	Clstn1	calsyntenin 1
12819	NM_009928	chr4	47229292	+	Col15a1	procollagen, type XV
373864	NM_025685	chr4	62702186	+	Col27a1	procollagen, type XXVII, alpha 1
12827	BC013560	chr8	11443192	+	Col4a2	procollagen, type IV, alpha 2
140792	BC057936	chr18	9707656	+	Colec12	collectin sub-family member 12
12912	NM_009952	chr1	64467079	+	Creb1	cAMP responsive element binding protein 1
103841	AK162604	chr11	87986179	+	Cuedc1	CUE domain containing 1
20312	BC054838	chr8	97661348	+	Cx3cl1	chemokine (C-X3-C motif) ligand 1
13172	NM_001005232	chr7	49499519	-	Dbx1	developing brain homeobox 1
13388	BC057400	chr17	15072318	-	Dll1	delta-like 1 (Drosophila)
242620	NM_172296	chr4	109475984	+	Dmrta2	doublesex and mab-3 related transcription factor like family A2
66959	NM_025869	chr8	32555596	+	Dusp26	dual specificity phosphatase 26 (putative)
320736	NM_178791	chr14	31685847	+	E130203B14Rik	RIKEN cDNA E130203B14 gene
209645	AK042822	chr2	4635105	+	E130319B15Rik	RIKEN cDNA E130319B15 gene
13591	AK051438	chr11	44461523	+	Ebf1	early B-cell factor 1
13592	NM_010095	chr14	66187401	+	Ebf2	early B-cell factor 2
13798	NM_010133	chr1	122430226	+	En1	engrailed 1
13799	NM_010134	chr5	28497266	+	En2	engrailed 2
13807	NM_013509	chr6	124725673	-	Eno2	enolase 2, gamma neuronal
18605	NM_008813	chr10	24330826	-	Enpp1	ectonucleotide pyrophosphatase/phosphodiesterase 1
56226	NM_019585	chr4	150964676	-	Espn	espin
14118	AF007248	chr2	124992876	-	Fbn1	fibrillin 1
14172	AK078245	chr11	33017438	-	Fgf18	fibroblast growth factor 18
14174	NM_008007	chr7	144648097	+	Fgf3	fibroblast growth factor 3
14176	NM_010203	chr5	98494485	+	Fgf5	fibroblast growth factor 5
116701	NM_054071	chr5	108934803	+	Fgfrl1	fibroblast growth factor receptor-like 1
399558	NM_201518	chr12	96088084	+	Flrt2	fibronectin leucine rich transmembrane protein 2
14234	NM_013519	chr8	124002559	+	Foxc2	forkhead box C2
14313	NM_008046	chr13	115574218	-	Fst	follistatin
320027	AK046350	chr11	52608079	+	Fstl4	follistatin-like 4
14395	BC115727	chr5	71240487	-	Gabra2	gamma-aminobutyric acid (GABA-A) receptor, subunit alpha 2
14401	NM_008070	chr11	42263179	+	Gabrb2	gamma-aminobutyric acid (GABA-A) receptor, subunit beta 2
14417	NM_008078	chr2	22473966	+	Gad2	glutamic acid decarboxylase 2
14421	BC057199	chr10	126568173	+	B4galnt1	beta-1,4-N-acetyl-galactosaminyl transferase 1
14422	NM_008081	chr11	95682110	-	B4galnt2	beta-1,4-N-acetyl-galactosaminyl transferase 2
207839	NM_172451	chr15	100519847	-	Galnt6	UDP-N-acetyl-alpha-D-galactosamine:polypeptide N-acetylgalactosaminyltransferase 6
233733	NM_173739	chr7	111262841	-	Galntl4	UDP-N-acetyl-alpha-D-galactosamine:polypeptide N-acetylgalactosaminyltransferase-like 4
14464	NM_008093	chr2	180254540	-	Gata5	GATA binding protein 5
14465	NM_010258	chr18	11052505	+	Gata6	GATA binding protein 6
14527	NM_008101	chr11	120345361	+	Gcgr	glucagon receptor
14573	NM_010275	chr15	7758225	+	Gdnf	glial cell line derived neurotrophic factor
208188	NM_177330	chr3	27562423	+	Ghsr	growth hormone secretagogue receptor
14619	BC051437	chr14	56053074	-	Gjb2	gap junction membrane channel protein beta 2
14729	NM_008148	chr16	30227439	-	Gp5	glycoprotein 5 (platelet)
78560	NM_054044	chr8	28551776	+	Gpr124	G protein-coupled receptor 124
233919	NM_173410	chr7	131804802	+	Gpr26	G protein-coupled receptor 26
140741	NM_199058	chr10	40758907	-	Gpr6	G protein-coupled receptor 6
14811	NM_008170	chr16	9491264	-	Grin2a	glutamate receptor, ionotropic, NMDA2A (epsilon 1)
225642	BC024515	chr18	65998862	+	Grp	gastrin releasing peptide
14866	NM_010360	chr3	108023909	+	Gstm5	glutathione S-transferase, mu 5
14972	BC080756	chr17	33606489	-	H2-K1	histocompatibility 2, K1, K region
547339	AY989874	chr17	35794628	-	H2-Tw3	similar to histocompatibility 2, T region locus 3
15110	BC050182	chr11	57644906	-	Hand1	heart and neural crest derivatives expressed transcript 1
15248	NM_010430	chr11	74980762	-	Hic1	hypermethylated in cancer 1
215114	NM_146001	chr5	135692652	-	Hip1	huntingtin interacting protein 1
319163	NM_175658	chr13	23941926	+	Hist1h2aa	histone 1, H2aa
15284	BC064068	chr1	186427934	-	Hlx1	H2.0-like homeo box 1 (Drosophila)
15410	S35738	chr11	96139219	+	Hoxb3	homeo box B3
15416	NM_010461	chr11	96097994	+	Hoxb8	homeo box B8
209448	BC053405	chr15	102794829	+	Hoxc10	homeo box C10
15438	BC019150	chr2	74498601	+	Hoxd9	homeo box D9
218215	NM_146042	chr13	47133691	+	Ibrdc2	IBR domain containing 2
16002	BC058615	chr7	142460158	-	Igf2	insulin-like growth factor 2
16011	BC054812	chr1	72791271	-	Igfbp5	insulin-like growth factor binding protein 5
50916	NM_018885	chr13	73726800	+	Irx4	Iroquois related homeobox 4 (Drosophila)
16392	NM_021459	chr13	117418962	-	Isl1	ISL1 transcription factor, LIM/homeodomain
57339	NM_020604	chr1	16982677	-	Jph1	junctophilin 1
12521	NM_007656	chr2	93219950	-	Cd82	CD82 antigen
16485	BC112970	chr6	126606181	-	Kcna1	potassium voltage-gated channel, shaker-related subfamily, member 1
16490	NM_008417	chr3	107229622	+	Kcna2	potassium voltage-gated channel, shaker-related subfamily, member 2
16493	BC021787	chr6	126498171	-	Kcna5	potassium voltage-gated channel, shaker-related subfamily, member 5
80334	NM_030265	chr5	48677749	-	Kcnip4	Kv channel interacting protein 4
16598	NM_008452	chr8	75248021	+	Klf2	Kruppel-like factor 2 (lung)
16681	NM_010668	chr15	101638732	-	Krt2-17	keratin complex 2, basic, gene 17
16691	NM_031170	chr15	101824744	-	Krt2-8	keratin complex 2, basic, gene 8
16873	NM_008499	chr5	120692517	+	Lhx5	LIM homeobox protein 5
16874	BC065077	chr2	35903962	-	Lhx6	LIM homeobox protein 6
544988	BC055874	chr14	5796527	-	LOC544988	hypothetical protein LOC544988
544988	NM_001024712	chr14	5796523	-	LOC544988	hypothetical protein LOC544988
16950	AK145189	chr6	82999862	+	Loxl3	lysyl oxidase-like 3
16956	NM_008509	chr8	71809542	+	Lpl	lipoprotein lipase
80877	AF188506	chr3	86310616	+	Lrba	LPS-responsive beige-like anchor
80877	AK031216	chr3	86634142	+	Lrba	LPS-responsive beige-like anchor
224109	AK088770	chr16	32062569	-	Lrrc33	leucine rich repeat containing 33
16979	NM_008516	chr6	107495559	+	Lrrn1	leucine rich repeat protein 1, neuronal
16997	AK144083	chr12	85765549	+	Ltbp2	latent transforming growth factor beta binding protein 2
320772	AK163637	chr12	67388172	-	Mamdc1	MAM domain containing 1
17762	NM_001038609	chr11	104047525	+	Mapt	microtubule-associated protein tau
17762	AK131846	chr11	104110192	-	Mapt	microtubule-associated protein tau
56527	NM_019945	chr8	87802009	-	Mast1	microtubule associated serine/threonine kinase 1
17183	NM_013592	chr2	164080838	-	Matn4	matrilin 4
17395	BC046991	chr2	164639455	+	Mmp9	matrix metallopeptidase 9
50997	AK141422	chr11	101873613	-	Mpp2	membrane protein, palmitoylated 2 (MAGUK p55 subfamily member 2)
17869	NM_010849	chr15	61815051	+	Myc	myelocytomatosis oncogene
18013	BC058965	chr11	98142634	-	Neurod2	neurogenic differentiation 2
18028	BC014290	chr4	81767312	-	Nfib	nuclear factor I/B
18080	AY515727	chr12	70933351	-	Nin	ninein
319211	NM_199024	chr18	22836415	-	Nol4	nucleolar protein 4
213948	AY515312	chr5	23894246	-	Nos3as	nitric oxide synthase 3 antisense
225872	NM_153553	chr19	4984354	-	Npas4	neuronal PAS domain protein 4
260305	AK084539	chr4	151321941	+	Nphp4	nephronophthisis 4 (juvenile) homolog (human)
170484	NM_130456	chr1	158147411	+	Nphs2	nephrosis 2 homolog, podocin (human)
18213	NM_008746	chr7	78066071	-	Ntrk3	neurotrophic tyrosine kinase, receptor, type 3
18232	NM_008752	chr2	23143254	+	Nxph2	neurexophilin 2
225631	NM_194268	chr18	64465732	+	Onecut2	one cut domain, family member 2
18414	NM_011019	chr15	6760804	-	Osmr	oncostatin M receptor
107587	NM_054049	chr15	35240700	+	Osr2	odd-skipped related 2 (Drosophila)
18420	NM_011021	chr13	95976325	+	Otp	orthopedia homolog (Drosophila)
231602	AB094663	chr5	110580113	-	P2rx2	purinergic receptor P2X, ligand-gated ion channel, 2
18510	NM_011040	chr2	24242568	-	Pax8	paired box gene 8
93711	BC060691	chr18	37800308	+	Pcdhga3	protocadherin gamma subfamily A, 3
93704	BC066823	chr18	37877604	+	Pcdhgb7	protocadherin gamma subfamily B, 7
54611	NM_018779	chr6	141211674	+	Pde3a	phosphodiesterase 3A, cGMP inhibited
93834	BC027062	chr14	47106956	+	Peli2	pellino 2
109054	NM_001013369	chr2	170187632	+	Pfdn4	prefoldin 4
18647	AK087398	chr5	4926120	-	Pftk1	PFTAIRE protein kinase 1
18768	NM_001039052	chr10	57334283	+	Pkib	protein kinase inhibitor beta, cAMP dependent, testis specific
243743	NM_175750	chr6	32080284	-	Plxna4	plexin A4
18858	NM_008885	chr11	62947704	+	Pmp22	peripheral myelin protein
319655	NM_176973	chr6	88808205	-	Podxl2	podocalyxin-like 2
18992	AK138672	chr4	22573614	-	Pou3f2	POU domain, class 3, transcription factor 2
320472	AK053696	chr11	87172760	-	Ppm1e	protein phosphatase 1E (PP2C domain containing)
18750	BC096493	chr11	107754257	-	Prkca	protein kinase C, alpha
107751	NM_001001796	chr14	31428935	+	Prrxl1	paired related homeobox protein-like 1
19142	NM_008939	chr3	123438934	+	Prss12	protease, serine, 12 neurotrypsin (motopsin)
19219	BC009023	chr15	5180620	-	Ptger4	prostaglandin E receptor 4 (subtype EP4)
19277	AF135166	chr6	137216529	+	Ptpro	protein tyrosine phosphatase, receptor type, O
67865	BC109178	chr7	128164966	-	Rgs10	regulator of G-protein signalling 10
58175	NM_021374	chr1	4900325	-	Rgs20	regulator of G-protein signaling 20
80837	NM_023275	chr12	76227152	+	Rhoj	ras homolog gene family, member J
20183	NM_009107	chr1	169435058	+	Rxrg	retinoid X receptor gamma
20183	S62952	chr1	169454983	+	Rxrg	retinoid X receptor gamma
64706	NM_022723	chr15	83432764	-	Scube1	signal peptide, CUB domain, EGF-like 1
237979	NM_172800	chr11	113596879	-	Sdk2	sidekick homolog 2 (chicken)
20319	NM_009144	chr3	83852247	+	Sfrp2	secreted frizzled-related protein 2
81535	BC037592	chr12	76633106	-	Sgpp1	sphingosine-1-phosphate phosphatase 1
320007	BC025888	chr16	44159836	-	Sidt1	SID1 transmembrane family, member 1
20464	NM_011376	chr10	50584065	+	Sim1	single-minded homolog 1 (Drosophila)
20472	NM_011380	chr17	85592593	-	Six2	sine oculis-related homeobox 2 homolog (Drosophila)
72961	BC054462	chr7	45037599	+	Slc17a7	solute carrier family 17 (sodium-dependent inorganic phosphate cotransporter), member 7
72961	AK159064	chr7	45031990	+	Slc17a7	solute carrier family 17 (sodium-dependent inorganic phosphate cotransporter), member 7
20519	NM_011395	chr17	12263329	-	Slc22a3	solute carrier family 22 (organic cation transporter), member 3
20531	BC096369	chr5	53337629	+	Slc34a2	solute carrier family 34 (sodium phosphate), member 2
20538	BC066216	chr8	95849206	+	Slc6a2	solute carrier family 6 (neurotransmitter transporter, noradrenalin), member 2
67155	BC075641	chr19	26672256	+	Smarca2	SWI/SNF related, matrix associated, actin dependent regulator of chromatin, subfamily a, member 2
64074	NM_022315	chr17	14016131	+	Smoc2	SPARC related modular calcium binding 2
320145	BC082582	chr12	119291292	+	Sp8	trans-acting transcription factor 8
233744	BC020531	chr7	113557320	+	Spon1	spondin 1, (f-spondin) extracellular matrix protein
20965	NM_013681	chr6	115100520	+	Syn2	synapsin II
252973	AK161180	chr15	37262991	+	Grhl2	grainyhead-like 2 (Drosophila)
21808	BC011170	chr1	188325894	-	Tgfb2	transforming growth factor, beta 2
21832	BC003803	chr16	20638709	-	Thpo	thrombopoietin
270028	NM_173446	chr8	9205981	-	Tmem28	transmembrane protein 28
21948	NM_011617	chr17	56831329	-	Tnfsf7	tumor necrosis factor (ligand) superfamily, member 7
107449	BC057560	chr10	60159962	-	Unc5b	unc-5 homolog B (C. elegans)
22255	NM_013702	chr5	139797550	+	Uncx4.1	Unc4.1 homeobox (C. elegans)
57257	NM_146139	chr3	109702062	+	Vav3	vav 3 oncogene
57257	AK033253	chr3	109468738	+	Vav3	vav 3 oncogene
114889	NM_054068	chr2	150372142	-	Vsx1	visual system homeobox 1 homolog (zebrafish)
58805	AF245476	chr5	135391539	+	Mlxipl	MLX interacting protein-like
59002	NM_021499	chr4	152986171	+	Wdr8	WD repeat domain 8
22409	NM_009518	chr1	74724722	+	Wnt10a	wingless related MMTV integration site 10a
22414	AF070988	chr3	105074811	-	Wnt2b	wingless related MMTV integration site 2b
22418	NM_009524	chr14	27332338	+	Wnt5a	wingless-related MMTV integration site 5A
22420	BC048700	chr1	74705164	+	Wnt6	wingless-related MMTV integration site 6
78781	AK143568	chr6	38240194	-	Zc3hav1	zinc finger CCCH type, antiviral 1
24136	NM_001033635	chr2	44805740	-	Zfhx1b	zinc finger homeobox 1b
231861	BC049818	chr5	143019784	-	Zfp469	zinc finger protein 469
22762	NM_011766	chr15	40485115	+	Zfpm2	zinc finger protein, multitype 2
