# Supplementary material for: Gene Regulation and Epigenetic Remodeling in Murine Embryonic Stem Cells by c-Myc
Source: PLoS One. 2009 Nov 13;4(11):e7839. doi: 10.1371/journal.pone.0007839 (PMC2773118; doi:10.1371/journal.pone.0007839)
Supplement: Table S3 — List of genes organized into groups according to whether they are activated or repressed by c-Myc overexpression; whether they lose or gain bivalent H3-methylation marks; or show little or no change in methylation pattern. The individual pattern for each gene on the list is presented in Figs. S5–S9. (0.02 MB XLS) [file pone.0007839.s013.xls]

## Sheet: Sheet1
Activated_FigS5	Repressed_FigS6	Loss of Bivalency_FigS7	Gain Bivalency_FigS8	Minor Change_FigS9	unchanged_FigS9
Tcfap2b	Sgk3	Rxrg	Tnfrsf11a	Ptpn18	Wnt1
Nmnat2	Cnih3	Lrrn2	Rgs8	Lefty1	Gpr156
Nuak2	Arpc5	Cd34	Wnt10a	Tmeff2	Rgs11
Gpc1	Npas2	Lefty2	Rgs17	Popdc3	Slc18a2
Phlpp	Astn1	Arid5a	Avpr1a	Lrrc20	Abca4
Efna2	Ppfia2	Slc2a12	Samd14	Neurog3	Ddah1
Galnt4	Pkib	Wdr51b	Plekhg3	Perp	Bach2
Baiap2	Il20ra	Moxd1	Lrfn5	Ap1b1	Syn2
Gcgr	Coro6	Slc9a3r1	Twist1	Zpbp2	Adcyap1r1
Tcam1	Ferd3l	Baiap2	Tshr	Cuedc1	Mpp6
Wnt9a	Meox2	Igfbp4	Asb13	Pld2	Cav2
Ccdc40	Flrt2	Egfr	Tsc22d1	Sez6	Adm
Galnt10	Nkx26	Ttyh2	Osr2	Metrnl	Tnfsf13b
Bdkrb2	Gpc5	Copz2	Plcxd3	Sox9	Alg11
Cyp46a1	Atp12a	Col1a1	Gdnf	Slc6a4	Pcsk1n
Pax9	Plcl2	Cdk5r1	Prlr	Kcnk13
Agtr1a	Sncaip	Tcam1	Ank	Acot1
Mmp14	Zbtb7c	Slc16a3	Mal2	Hpcal1
Pnma2	Tlx1	Alox12b	Gtf2a1lf	Sp8
Grhl2	Kcnv2	Crhr1	Clic5	Ntsr2
Grasp	Smarca2	Erbb2	Synj2	Foxg1
Myc	Vldlr	Car4	Zadh2	Osr1
Kdelr3	Slc12a5	Centa2	Dok5	Ptprn2
Adpn	Amigo1	Ramp2	Gad2	Cap2
Psmb8	Mlf1	Adamts2	Ccdc3	Barx1
Mapk14	Dcamkl1	Fstl4	Nxph2	Lhfpl2
Neto1	Sema3d	Stk10	Apbb1ip	Amph
Psd2	Grm7	Tnfaip2	Sort1	Arsb
Pmaip1	Myod1	Acot5	Il28ra	Irx2
PPRC1	Ctsc	Eif5	Lepr	Serf1
Cyp26a1	Ndn	Fos	Wnt4	Hs6st3
Nrarp	Drd4	Jundm2	Fras1	Wnt5a
Vim	Spon1	Rhoj	Kcne3	Abhd6
Ptgs1	Spock3	Adarb2	Rgma	Peli2
Disp2	Ets1	Irf4	Rtbdn	Rcbtb1
Itpka	Gpm6b	Tgfbi	Irx5	Lgi3
Adra2b		Foxq1	Irf2	Sox7
Pax6		Oact1	Eomes	Syt15
Insrr		Dmgdh		Cgrrf1
Cnn3		Cd83		Pphln1
Hes5		Asb13		Kcns2
Fbln2		Dapk1		Acvrl1
Cxcl12		Inhba		Prph1
Stim1		Gdf10		Mchr1
Ggn		Ptprg		Panx2
Jph3		Nefl		Ribc2
Dcamkl3		Loxl2		Rbm11
Icam5		Nov		St6gal1
Gpr64		Dap		olig2
		Pde1b		Hunk
		Rhpn1		Adcyap1
		Krt27		Zdhhc14
		Fzd6		H2M3
		Tigd5		Smoc2
		Hes1		Tap1
		Snai2		H2Q1
		Cbr3		Cbln2
		Robo1		Cables1
		Chodl		Bin1
		Hrasls		Gnal
		Lsamp		Cidea
		Olig1		Lims2
		Tnfrsf21		Grp
		Cdkn1a		St8sia5
		Cldn6		Vwa2
		Ttc7		Gpr120
		H2Ab1		Fads3
		Ap3s1		Gna14
		Svil		Add3
		Tubb6		Sema6d
		Nkx23		Plcb1
		Casp7		Tbr1
		Vldlr		Epc2
		Clcf1		Slc32a1
		Pcsk2		Fut7
		Slc43a3		Bdnf
		Il15ra		Freq
		Smox		Lass6
		Kif5c		Itga4
		D4st1		Bhlhb5
		Prkcq		Tram1l1
		Ccdc3		Cldn11
		Rapgef4		Ccbl2
		Nes		Ppm1l
		Nhlh2		Lyn
		Dkk2		Palm2
		Mcoln2		Frmd3
		Mfsd1		Dlgap3
		Pkia		Gem
		Slc25a31		Bai2
		Wdr8		Galnt12
		Mmp16		Tek
		Il11ra1		Pdgfra
		Cited4		Cxcl5
		Nphp4		Ppp2r2c
		Col15a1		Ache
		Dnaic1		Areg
		Heyl		Grid2ip
		Cnr1		Ereg
		Ptpn13		Lrrc8c
		Slc34a2		Crmp1
		Fgl2		Ptpro
		Fgfrl1		Atoh1
		Fgfr3		Gng12
		Kcnk3		Reep1
		Add2		Tacr1
		Cav1		Scnn1a
		Il17ra		Apba2
		Foxp2		Car11
		Cntn4		Gab2
		Mlstd1		Fzd4
		Scnn1b		Hmx2
		Tub		Cebpa
		Cckbr		Tmem16e
		Kcnq1		Slc17a7
		Il4ra		Slc17a6
		Parva		Tgfb1
		Tm6sf1		Foxi2
		Gdpd5		Luzp2
		Dpysl4		Calcb
		Me3		Magel2
		Arrb1		Htra1
		Blvrb		Ucp1
		Zmat4		Sh3rf1
		Terf2ip		Plekhg4
		Atp11a		Zfp276
		Kcnk1		Slc6a2
		Fgfr1		Nkd1
		Bsx		Cx3cl1
		Plscr4		Disc1
		Rpp25		Gnao1
		Prkar2a		Nrp1
		Igsf4a		Mt3
		Sema7a		Cdh13
		Cryab		Sfrp1
		Car12		Slco2a1
		Pgr		Entpd3
		Efnb1		Punc
		Zic4ST2		Slc9a9
				Fez1
				Bmper
				Slc36a4
				Gpr83
				Crabp1
				Cacna2d2
				Anxa2
				Rai2
