# Supplementary material for: Gene Regulation and Epigenetic Remodeling in Murine Embryonic Stem Cells by c-Myc
Source: PLoS One. 2009 Nov 13;4(11):e7839. doi: 10.1371/journal.pone.0007839 (PMC2773118; doi:10.1371/journal.pone.0007839)
Supplement: Table S4 — List of genes included in custom-design microarray (0.50 MB XLS) [file pone.0007839.s014.xls]

## Sheet: summary2
chr	gene name	CountOfprobe	start	end	TxStart
chr1	Sgk3	90	9779343	9784343	9783343
chr1	Plxna2	84	196316770	196321770	196320770
chr1	Lpgat1	90	193415135	193420135	193419135
chr1	Wnt6	91	74701164	74706164	74705164
chr1	Tcfap2b	22	19416063	19417804	19416188
chr1	Creb1	90	64463079	64468079	64467079
chr1	Nmnat2	89	154713318	154718318	154717318
chr1	Kif21b	93	137943864	137948864	137947864
chr1	Susd4	94	184597580	184602580	184601580
chr1	Lmbrd1	83	24628946	24633946	24632946
chr1	Tnfrsf11a	93	107604269	107609269	107608269
chr1	Nuak2	96	134139695	134144695	134143695
chr1	B3gat2	94	23712308	23717308	23716308
chr1	Niban	83	153329681	153334681	153333681
chr1	Gpc1	96	94658262	94663262	94662262
chr1	Nrp2	94	62633980	62638980	62637980
chr1	Accn4	91	75329846	75334846	75333846
chr1	Cnih3	96	183185304	183190304	183189304
chr1	Arpc5	84	154524868	154529868	154528868
chr1	Rgs8	93	155411321	155416321	155415321
chr1	Ptpn18	91	34400357	34405357	34404357
chr1	Gpr45	96	42893684	42898684	42897684
chr1	Sgpp2	83	78189491	78194491	78193491
chr1	Kcnh1	79	193887595	193892595	193891595
chr1	Rxrg	86	169450983	169455983	169454983
chr1	Sned1	95	95062246	95067246	95066246
chr1	Npas2	89	39134817	39139817	39138817
chr1	Lrrn2	97	134704158	134709158	134708158
chr1	Creg1	80	167596454	167601454	167600454
chr1	Efhd1	83	89091548	89096548	89095548
chr1	Astn1	92	160195032	160200032	160199032
chr1	Cd34	98	196635631	196640631	196639631
chr1	Ramp1	84	93006480	93011480	93010480
chr1	Lmx1a	58	167717612	167720612	167719612
chr1	Gal3st2	6	95744842	95749842	95748842
chr1	Glt25d2	84	154158138	154163138	154162138
chr1	Tada1l	80	168211974	168216974	168215974
chr1	Phlpp	96	107996822	108001822	108000822
chr1	Fzd7	93	59422724	59427724	59426724
chr1	Pthr2	93	65241871	65246871	65245871
chr1	Dst	93	33952370	33957370	33956370
chr1	Lefty1	89	182767750	182772750	182771750
chr1	Tmeff2	96	50868091	50873091	50872091
chr1	Lefty2	88	182725793	182730793	182729793
chr1	Arid5a	89	36248299	36253299	36252299
chr1	Wnt10a	94	74721225	74726225	74725225
chr1	Rrs1	70	9526655	9531655	9530655
chr1	Slc45a3	92	133794154	133799154	133798154
chr10	Slc35f1	94	52375019	52380019	52379019
chr10	Grip1	83	118853373	118858373	118857373
chr10	Cyp27b1	85	126447199	126452199	126451199
chr10	Popdc3	86	44973896	44978896	44977896
chr10	Egr2	93	66929460	66934460	66933460
chr10	Spock2	85	59497613	59502613	59501613
chr10	Lrig3	94	125365224	125370224	125369224
chr10	Slc5a8	81	88311835	88316835	88315835
chr10	Lrrc20	83	60867189	60872189	60871189
chr10	Nhsl1	97	18212307	18217307	18216307
chr10	Ppfia2	93	105870448	105875448	105874448
chr10	Efna2	95	79578870	79583870	79582870
chr10	Cd24a	93	43263603	43268603	43267603
chr10	Cd63	77	128308867	128313867	128312867
chr10	Pkib	89	57316395	57321395	57320395
chr10	B4galnt1	71	126564173	126569173	126568173
chr10	Galnt4	95	98533825	98538825	98537825
chr10	Neurog3	96	61895195	61900195	61899195
chr10	Tle2	90	80974545	80979545	80978545
chr10	Sim1	97	50580272	50585272	50584272
chr10	Lrrc10	90	116445464	116450464	116449464
chr10	Il20ra	91	19398018	19403018	19402018
chr10	Slc16a9	92	69636674	69641674	69640674
chr10	Rgs17	92	4420199	4425199	4424199
chr10	Vgll2	87	51707100	51712100	51711100
chr10	Itga7	90	128332768	128337768	128336768
chr10	Olig3	95	19052947	19058012	19055947
chr10	Slc2a12	96	22330546	22335546	22334546
chr10	Wdr51b	91	98532858	98537858	98536858
chr10	Moxd1	87	23909018	23914018	23913018
chr10	Onecut3	51	80400281	80403281	80402281
chr10	Gadd45b	84	80329219	80334219	80333219
chr10	Avpr1a	83	121847568	121852568	121851568
chr10	Perp	97	18530561	18535561	18534561
chr10	Kitl	75	99441541	99446541	99445541
chr11	Slc9a3r1	96	114975492	114980492	114979492
chr11	Baiap2	98	119755181	119760181	119759181
chr11	Stat5a	93	100671493	100676493	100675493
chr11	Igfbp4	87	98853354	98858354	98857354
chr11	Fmnl1	83	103004401	103009401	103008401
chr11	Spop	85	95226203	95231203	95230203
chr11	Egfr	86	16648205	16653205	16652205
chr11	Mgat4b	94	50071461	50076461	50075461
chr11	Aebp1	89	5757940	5762940	5761940
chr11	Gcgr	93	120342878	120347878	120346878
chr11	Selm	81	3411036	3416036	3415036
chr11	Ttyh2	91	114487606	114492606	114491606
chr11	Atp2a3	91	72773449	72778449	72777449
chr11	Copz2	70	96661976	96666976	96665976
chr11	Col1a1	94	94748359	94753359	94752359
chr11	Tmem100	95	89842816	89847816	89846816
chr11	Itgb3	87	104420145	104425145	104424145
chr11	Cdk5r1	94	80289240	80294240	80293240
chr11	Gprc5c	92	114664144	114669144	114668144
chr11	Tcam1	83	106088837	106093837	106092837
chr11	Dlx3	87	94932224	94937224	94936224
chr11	Ap1b1	88	4882907	4887907	4886907
chr11	Zpbp2	86	98363239	98368239	98367239
chr11	Mapt	87	104043525	104048525	104047525
chr11	Tsr1	83	74710292	74715292	74714292
chr11	Slc16a3	95	120760573	120765573	120764573
chr11	37871	86	53359343	53364343	53363343
chr11	Alox12b	81	68969302	68974302	68973302
chr11	Acbd4	92	102913863	102918863	102917863
chr11	Cbx2	93	118835118	118840118	118839118
chr11	Fkbp10	94	100227803	100232803	100231803
chr11	Bcl11a	91	23974116	23979116	23978116
chr11	Crhr1	95	103945143	103950143	103949143
chr11	Erbb2	85	98224582	98229582	98228582
chr11	Cuedc1	88	87911443	87916443	87915443
chr11	Car4	87	84770037	84775037	84774037
chr11	Pld2	78	70352537	70357537	70356537
chr11	Camkk1	94	72831247	72836247	72835247
chr11	Rab11fip4	89	79403406	79408406	79407406
chr11	Centa2	83	79966356	79971356	79970356
chr11	Rhbdl3	87	80113270	80118270	80117270
chr11	Car10	95	92910499	92915499	92914499
chr11	Mrc2	92	105104772	105109772	105108772
chr11	Tbx2	91	85645272	85650272	85649272
chr11	Wnt9a	94	59119135	59124135	59123135
chr11	Ramp2	83	101058519	101063519	101062519
chr11	Acsl6	81	54143289	54148289	54147289
chr11	Adamts2	92	50441518	50446518	50445518
chr11	Samd14	87	94822411	94827411	94826411
chr11	Fstl4	87	52604128	52609128	52608128
chr11	Nags	76	101957638	101962638	101961638
chr11	Mgat5b	95	116730952	116735952	116734952
chr11	Rtn4rl1	98	75005995	75010995	75009995
chr11	Tbx4	89	85709026	85714026	85713026
chr11	Rnd2	91	101280427	101285427	101284427
chr11	Itgb4	78	115787068	115792068	115791068
chr11	Ccdc40	95	119040694	119045694	119044694
chr11	Asb3	95	30850463	30855463	30854463
chr11	Fzd2	78	102416622	102421622	102420622
chr11	Pnmt	92	98198721	98203721	98202721
chr11	Sez6	93	77743114	77748114	77747114
chr11	Coro6	94	77276107	77281107	77280107
chr11	Ebf1	118	44255241	44262107	44257869
chr11	Pmp22	98	62943732	62948732	62947732
chr11	Adam11	95	102573695	102578695	102577695
chr11	Metrnl	98	121514501	121519501	121518501
chr11	Sox9	93	112449353	112454353	112453353
chr11	Slc6a4	92	76810809	76815809	76814809
chr11	Stk10	86	32429323	32434323	32433323
chr11	Galnt10	70	57457653	57462653	57461653
chr11	Ybx2	81	69748169	69753169	69752169
chr12	Dlk1	89	109897297	109902297	109901297
chr12	Dio3	98	110723066	110728066	110727066
chr12	Kcnk13	95	100362957	100367957	100366957
chr12	Prkch	77	74499878	74504878	74503878
chr12	Coch	87	52511074	52516074	52515074
chr12	Matn3	87	8970003	8975003	8974003
chr12	Tnfaip2	90	111886469	111891469	111890469
chr12	Ferd3l	91	34509679	34514679	34513679
chr12	Chx10	88	85455599	85460599	85459599
chr12	Bdkrb2	95	105960275	105965275	105964275
chr12	Meox2	98	37614912	37619912	37618912
chr12	Acot1	72	84895249	84900249	84899249
chr12	Hpcal1	93	17712341	17717341	17716341
chr12	Adssl1	87	113063902	113068902	113067902
chr12	Crip1	88	113595870	113600870	113599870
chr12	Klhdc1	84	70156497	70161497	70160497
chr12	Cyp46a1	85	108778187	108783187	108782187
chr12	Sp8	94	119287657	119292657	119291657
chr12	Ntsr2	87	16674953	16679953	16678953
chr12	Plekhg3	93	77448421	77453421	77452421
chr12	Acot5	69	84955072	84960072	84959072
chr12	Lrfn5	92	62438814	62443814	62442814
chr12	Eif5	86	111982023	111987023	111986023
chr12	Foxg1	87	50256409	50261409	50260409
chr12	Fos	86	86359003	86364003	86363003
chr12	E2f6	89	16832456	16837456	16836456
chr12	Arg2	41	80045664	80050664	80049664
chr12	Flrt2	90	96084088	96089088	96088088
chr12	Twist1	88	34538917	34543917	34542917
chr12	Osr1	93	9596504	9601504	9600504
chr12	Tshr	90	91802607	91807607	91806607
chr12	Ptprn2	93	116923744	116928744	116927744
chr12	Jundm2	93	86484518	86489518	86488518
chr12	Pax9	125	51884085	51890592	51889592
chr12	Rhoj	87	76223213	76228213	76227213
chr12	Adcy3	95	4129467	4134467	4133467
chr13	Adarb2	91	8198173	8203173	8202173
chr13	Cap2	85	46509113	46514113	46513113
chr13	Irf4	96	30752722	30757722	30756722
chr13	Foxc1	95	31810299	31815299	31814299
chr13	Plk2	87	111511939	111516939	111515939
chr13	Tgfbi	96	56615210	56620210	56619210
chr13	Barx1	94	48671231	48676231	48675231
chr13	Pcsk1	95	75551988	75556988	75555988
chr13	Habp4	93	64167117	64172117	64171117
chr13	Bmp6	93	38349181	38354181	38353181
chr13	Phactr1	94	42716552	42721552	42720552
chr13	Serinc5	83	93707890	93712890	93711890
chr13	Lhfpl2	99	95270822	95275822	95274822
chr13	Ftl1	66	74868431	74873431	74872431
chr13	Gng4	97	13572664	13577664	13576664
chr13	Amph	95	18951835	18956835	18955835
chr13	Gadd45g	90	51855189	51860189	51859189
chr13	Fgfr4	76	55158496	55163496	55162496
chr13	Unc5a	94	54955053	54960053	54959053
chr13	Foxq1	98	31561901	31566901	31565901
chr13	Edn1	91	42308447	42313447	42312447
chr13	Oact1	86	30139960	30144960	30143960
chr13	Ibrdc2	79	47200992	47205992	47204992
chr13	Dmgdh	95	94771188	94776188	94775188
chr13	Arsb	86	94868511	94873511	94872511
chr13	Cd83	90	43792174	43797174	43796174
chr13	Asb13	82	3629323	3634323	3633323
chr13	Agtr1a	92	30339921	30344921	30343921
chr13	Hapln1	87	90010992	90015992	90014992
chr13	Dcdc2	89	25059468	25064468	25063468
chr13	Dapk1	86	60607664	60612664	60611664
chr13	Elovl7	91	109331177	109336177	109335177
chr13	Edil3	88	89291716	89296716	89295716
chr13	Irx2	132	69064993	69072144	69071144
chr13	Serf1	83	101204322	101209322	101208322
chr13	Inhba	98	15801369	15806369	15805369
chr14	Adra1a	64	65585367	65590367	65589367
chr14	Fgf9	95	57023027	57028027	57027027
chr14	Rai17	95	24288475	24293475	24292475
chr14	Hs6st3	94	118269482	118274482	118273482
chr14	Gdf10	96	32748678	32753678	32752678
chr14	Nkx26	90	68121348	68126348	68125348
chr14	Parg	81	31026979	31031979	31030979
chr14	Egr3	96	68808525	68813525	68812525
chr14	Hr	96	69285135	69290135	69289135
chr14	Mmp14	90	53381823	53386823	53385823
chr14	Tsc22d1	95	75234719	75239719	75238719
chr14	Gpc5	96	113970108	113975108	113974108
chr14	Wnt5a	89	27328721	27333721	27332721
chr14	Abhd6	91	6790787	6795787	6794787
chr14	Ebf2	95	66184753	66189753	66188753
chr14	Ltb4r1	87	54716086	54721086	54720086
chr14	Peli2	92	47038890	47043890	47042890
chr14	Ptprg	94	10979209	10984209	10983209
chr14	Atp12a	93	55315178	55320178	55319178
chr14	Nefl	91	67033213	67038213	67037213
chr14	Chdh	95	28846311	28851311	28850311
chr14	Rcbtb1	92	58151351	58156351	58155351
chr14	Pnma2	92	65865514	65870514	65869514
chr14	Lgi3	90	69262041	69267041	69266041
chr14	Sox7	91	55928889	55933889	55932889
chr14	Kctd6	79	7004063	7009063	7008063
chr14	Syt15	90	33045265	33050265	33049265
chr14	Cgrrf1	87	45750120	45755120	45754120
chr14	Loxl2	92	68340555	68345555	68344555
chr15	Ppara	95	85559548	85564548	85563548
chr15	Igfbp6	84	101968524	101973524	101972524
chr15	AI836003	88	97991929	97996929	97995929
chr15	Pphln1	87	93222576	93227576	93226576
chr15	Mpped1	83	83615716	83620716	83619716
chr15	Nov	89	54572010	54577010	54576010
chr15	Osr2	95	35236893	35241893	35240893
chr15	Grap2	92	80446737	80451737	80450737
chr15	Kcns2	98	34778637	34783637	34782637
chr15	Shank3	93	89325049	89330049	89329049
chr15	Acvrl1	98	100952955	100957955	100956955
chr15	Prph1	86	98879214	98884214	98883214
chr15	Zfpm2	71	40619925	40623589	40621591
chr15	Mchr1	87	81059028	81064028	81063028
chr15	Plcxd3	90	4321644	4326644	4325644
chr15	Gdnf	93	7754225	7759225	7758225
chr15	Slc4a8	74	100585835	100590835	100589835
chr15	Wnt1	78	98613890	98618890	98617890
chr15	Laptm4b	81	34178755	34183755	34182755
chr15	Dap	94	31165021	31170021	31169021
chr15	Grhl2	92	37173835	37178835	37177835
chr15	Prlr	78	10118379	10123379	10122379
chr15	Pde1b	97	103327332	103332332	103331332
chr15	Ank	85	27407401	27412401	27411401
chr15	Grasp	99	101048272	101053272	101052272
chr15	Accn2	81	99494751	99499751	99498751
chr15	Rhpn1	85	75527625	75532625	75531625
chr15	Panx2	92	88883869	88888869	88887869
chr15	Cdc42ep1	93	78665908	78670908	78669908
chr15	H1f0	93	78851717	78856717	78855717
chr15	Khdrbs3	99	68754104	68759104	68758104
chr15	Tmem117	78	94453429	94458429	94457429
chr15	Myc	92	61813087	61818087	61817087
chr15	Kdelr3	86	79339722	79344722	79343722
chr15	Mal2	93	54397571	54402571	54401571
chr15	Ribc2	86	84955939	84960939	84959939
chr15	37866	90	82098769	82103769	82102769
chr15	Bik	90	83350637	83355637	83354637
chr15	Mgat3	90	79997065	80002065	80001065
chr15	Krt27	87	101236436	101241436	101240436
chr15	Fzd6	86	38832428	38837428	38836428
chr15	Gcat	90	78854174	78859174	78858174
chr15	Tigd5	99	75733014	75738014	75737014
chr15	Adpn	81	83991602	83996602	83995602
chr16	Chrd	88	20642690	20647690	20646690
chr16	Rbm11	89	75471523	75476523	75475523
chr16	Hes1	87	29981103	29986103	29985103
chr16	St6gal1	90	23136095	23141095	23140095
chr16	Igsf11	87	38817676	38822676	38821676
chr16	Cldn5	93	18686419	18691419	18690419
chr16	Itgb5	75	33745505	33750505	33749505
chr16	olig2	116	91656775	91662900	91659775
chr16	Snai2	89	14615436	14620436	14619436
chr16	Cbr3	90	93567758	93572758	93571758
chr16	Il1rap	92	26493120	26498120	26497120
chr16	Robo1	89	72542573	72547573	72546573
chr16	Chodl	89	78809716	78814716	78813716
chr16	Parp9	90	35854216	35859216	35858216
chr16	Gpr156	86	37831734	37836734	37835734
chr16	Cd200r1	93	44681123	44686123	44685123
chr16	Hunk	92	90285402	90290402	90289402
chr16	Dscr6	84	94433261	94438261	94437261
chr16	Clic6	87	92383005	92388005	92387005
chr16	Hrasls	93	29125937	29130937	29129937
chr16	A2bp1	83	5796318	5801318	5800318
chr16	Rtn4r	93	18037268	18042268	18041268
chr16	B4galt4	75	38657613	38662613	38661613
chr16	Lsamp	96	41448673	41453673	41452673
chr16	Usp25	95	76892660	76897660	76896660
chr16	Olig1	95	91154646	91159646	91158646
chr16	Sema5b	96	35457317	35462317	35461317
chr17	Psmb8	87	33804587	33809587	33808587
chr17	Adcyap1	93	93499712	93504712	93503712
chr17	Flot1	89	35427409	35432409	35431409
chr17	Ppp4r1	90	65678962	65683962	65682962
chr17	Pacsin1	87	27379270	27384270	27383270
chr17	Tnfrsf21	82	42476051	42481051	42480051
chr17	Qpct	45	78952963	78957963	78956963
chr17	Zdhhc14	91	5445079	5450079	5449079
chr17	Lbh	87	72819325	72824325	72823325
chr17	H2Q10	35	35074157	35079157	35078157
chr17	Gtf2a1lf	90	88573030	88578030	88577030
chr17	Tnxb	58	34308044	34313044	34312044
chr17	H2M3	82	36874314	36879314	36878314
chr17	Tap2	77	33810777	33815777	33814777
chr17	Cdkn1a	89	28817482	28822482	28821482
chr17	Rhoq	95	86867436	86872436	86871436
chr17	Fem1a	73	55886530	55891530	55890530
chr17	Mapk14	88	28414954	28419954	28418954
chr17	Cldn6	86	23403003	23408003	23407003
chr17	Ltbp1	89	74906627	74911627	74910627
chr17	Ier3	78	35425765	35430765	35429765
chr17	Rgs11	99	25926561	25931561	25930561
chr17	Smoc2	96	14012155	14017155	14016155
chr17	Six3	27	84192719	84194569	84193144
chr17	Epas1	89	86658467	86663467	86662467
chr17	Tap1	88	33794167	33799167	33798167
chr17	Tiam2	81	3279165	3284165	3283165
chr17	Crb3	93	56743423	56748423	56747423
chr17	H2Q1	53	34924599	34929599	34928599
chr17	H2Q7	9	35043273	35048273	35047273
chr17	Ttc7	90	87187534	87192534	87191534
chr17	Plcl2	96	49971095	49976095	49975095
chr17	AI661453	77	46895829	46900829	46899829
chr17	Pde9a	89	31110963	31115963	31114963
chr17	Clic5	83	43647641	43652641	43651641
chr17	Snx9	96	5793861	5798861	5797861
chr17	H2Ab1	96	33867432	33872432	33871432
chr17	Synj2	89	5894023	5899023	5898023
chr17	Shd	90	55559881	55564881	55563881
chr18	Mbp	97	82605550	82610550	82609550
chr18	Cbln2	93	86843240	86848240	86847240
chr18	Neto1	87	86525784	86530784	86529784
chr18	Sncaip	92	52889462	52894462	52893462
chr18	Ap3s1	86	46863257	46868257	46867257
chr18	Svil	87	5042584	5047584	5046584
chr18	Psd2	94	36087038	36092038	36091038
chr18	Tcf4	42	69869300	69871933	69869951
chr18	Cables1	92	11978809	11983809	11982809
chr18	Colec12	59	9703674	9708674	9707674
chr18	Onecut2	54	64858070	64861070	64860070
chr18	Kcnn2	93	45680799	45685799	45684799
chr18	Zbtb7c	91	75941542	75946542	75945542
chr18	Bambi	90	3503972	3508972	3507972
chr18	Bin1	95	32516266	32521266	32520266
chr18	Zadh2	92	84218350	84223350	84222350
chr18	Gnal	74	67209703	67214703	67213703
chr18	Cidea	89	67465105	67470105	67469105
chr18	Statip1	94	24742994	24747994	24746994
chr18	Pqlc1	69	80413894	80418894	80417894
chr18	Lims2	86	32070527	32075527	32074527
chr18	Camk4	93	33078365	33083365	33082365
chr18	Pard6g	87	80205022	80210022	80209022
chr18	Fhod3	95	24848454	24853454	24852454
chr18	Tubb6	88	67512099	67517099	67516099
chr18	Grp	97	65994862	65999862	65998862
chr18	Pmaip1	85	66579985	66584985	66583985
chr18	Gata6	55	11272502	11275502	11274502
chr18	Pstpip2	74	77994644	77999644	77998644
chr18	St8sia5	85	77386302	77391302	77390302
chr19	Dmrt3	90	25673639	25678639	25677639
chr19	Nkx23	96	43661635	43666635	43665635
chr19	Vwa2	91	56923719	56928719	56927719
chr19	PPRC1	76	45395539	45400254	45397002
chr19	Tlx1	108	44487482	44493101	44487367
chr19	Cpt1a	81	3330512	3335512	3334512
chr19	Ina	84	47064012	47069012	47068012
chr19	Egln3	88	21848850	21853850	21852850
chr19	Elovl3	69	46181214	46186214	46185214
chr19	Dmrt2	95	25740802	25745802	25744802
chr19	Casp7	96	56446521	56451521	56450521
chr19	Tlx1	93	45200025	45205025	45204025
chr19	Kcnv2	90	27385715	27390715	27389715
chr19	Eml3	98	8992738	8997738	8996738
chr19	Tdrd1	90	56875524	56880524	56879524
chr19	Slc18a2	95	59310212	59315212	59314212
chr19	Smarca2	89	26668256	26673256	26672256
chr19	Hhex	86	37495997	37500997	37499997
chr19	Efemp2	74	5470837	5475837	5474837
chr19	Gpr120	92	38158222	38163222	38162222
chr19	Slc1a1	86	28897140	28902140	28901140
chr19	Hrasls5	83	7675633	7680633	7679633
chr19	Uhrf2	90	30092469	30097469	30096469
chr19	Vldlr	92	27280528	27285528	27284528
chr19	Pitpnm1	96	4096967	4101967	4100967
chr19	Neurl	89	47228130	47233130	47232130
chr19	Fads3	96	10104616	10109616	10108616
chr19	Cd248	87	5064077	5069077	5068077
chr19	Syt7	90	10452527	10457527	10456527
chr19	Cyp26a1	96	37759026	37764026	37763026
chr19	Jak2	90	29314451	29319451	29318451
chr19	Clcf1	92	4210416	4215416	4214416
chr19	Gsto1	86	47904361	47909361	47908361
chr19	Gna14	93	16499217	16504217	16503217
chr19	Dmrt1	87	25568802	25573802	25572802
chr19	Add3	94	53193308	53198308	53197308
chr2	Ube2l6	54	84595698	84600698	84599698
chr2	Rxra	94	27495209	27500209	27499209
chr2	Nrarp	95	24999031	25004031	25003031
chr2	Vim	94	13488167	13493167	13492167
chr2	Sema6d	95	124297736	124302736	124301736
chr2	Ptgs1	94	36048535	36053535	36052535
chr2	Cdh4	87	179367974	179372974	179371974
chr2	Pcsk2	92	143233619	143238619	143237619
chr2	Plcb1	90	134473970	134478970	134477970
chr2	Tbr1	95	61601291	61606291	61605291
chr2	Astl	89	127029084	127034084	127033084
chr2	Lhx2	89	38308000	38312575	38311575
chr2	Agbl2	92	90579582	90584582	90583582
chr2	Gchfr	80	118855249	118860249	118859249
chr2	Disp2	94	118467358	118472358	118471358
chr2	Dok5	83	170419144	170424144	170423144
chr2	Tcfap2c	91	172236959	172241959	172240959
chr2	Slc43a3	70	84733728	84738728	84737728
chr2	Thbs1	93	117799362	117804362	117803362
chr2	Itpka	86	119429777	119434777	119433777
chr2	Epc2	93	49269524	49274524	49273524
chr2	Slc32a1	94	158298641	158303641	158302641
chr2	Bmi1	93	18591157	18596157	18595157
chr2	Il15ra	89	11619388	11624388	11623388
chr2	Ebf4	94	129983379	129988379	129987379
chr2	Fut7	75	25241738	25246738	25245738
chr2	Adra2b	93	127050726	127055726	127054726
chr2	Bcl2l11	97	127813478	127818478	127817478
chr2	Prrx2	86	30663289	30668289	30667289
chr2	Bdnf	96	109520218	109525218	109524218
chr2	Smox	89	131179383	131184383	131183383
chr2	Freq	96	31063931	31068931	31067931
chr2	Snai1	83	167225431	167230431	167229431
chr2	Kif5c	90	49437322	49442322	49441322
chr2	Myl9	86	156462918	156467918	156466918
chr2	Cri1	93	125360555	125365555	125364555
chr2	Dll4	93	119013264	119018264	119017264
chr2	Pax6	816	105540535	105584467	105561643
chr2	Dlx1	96	71421567	71426956	71423611
chr2	Entpd2	84	25213966	25218966	25217966
chr2	D4st1	96	118613964	118618964	118617964
chr2	Lmo2	89	103767061	103772061	103771061
chr2	Lass6	93	68658395	68663395	68662395
chr2	Prkcq	94	11086234	11091234	11090234
chr2	Lrrc4c	89	97264620	97269620	97268620
chr2	Sirpa	92	129280758	129285758	129284758
chr2	Olfm1	93	28011101	28016101	28015101
chr2	Pygb	93	150474236	150479236	150478236
chr2	Col9a3	97	180533838	180538838	180537838
chr2	Gad2	92	22470258	22475258	22474258
chr2	Kcna4	92	107091401	107096401	107095401
chr2	Rnpc1	92	172660851	172665851	172664851
chr2	Itga4	89	79052483	79057483	79056483
chr2	Ccdc3	91	5051047	5056047	5055047
chr2	Phactr3	99	178044586	178049586	178048586
chr2	Nxph2	65	23139284	23144284	23143284
chr2	Cacnb2	83	14518127	14523127	14522127
chr2	Id1	88	152423714	152428714	152427714
chr2	Mmp9	82	164635455	164640455	164639455
chr2	Dusp2	98	127023613	127028613	127027613
chr2	Slc12a5	95	164655523	164660523	164659523
chr2	Rapgef4	93	71778125	71783125	71782125
chr2	Pfdn4	93	170198434	170203434	170202434
chr2	Epb4.1l1	98	156108492	156113492	156112492
chr2	Alx4	89	93439272	93444272	93443272
chr2	Apbb1ip	95	22622078	22627078	22626078
chr2	Insm1	94	145909551	145914551	145913551
chr2	C1qtnf4	80	90682698	90687698	90686698
chr3	Neurog2	58	128111397	128114397	128113397
chr3	Insrr	90	87878988	87883988	87882988
chr3	Mab21l1	94	55866489	55871489	55870489
chr3	Nes	74	88053019	88058019	88057019
chr3	Unc5c	98	141398985	141403985	141402985
chr3	T2bp	91	127777940	127782940	127781940
chr3	Sox2	55	34450877	34453877	34452877
chr3	Lhfp	95	53125475	53130475	53129475
chr3	Bhlhb5	96	18242552	18247552	18246552
chr3	Tspan5	95	138675639	138680639	138679639
chr3	Cnn3	87	121414563	121419563	121418563
chr3	Nhlh2	89	102135337	102140337	102139337
chr3	Lef1	93	131095477	131100477	131099477
chr3	Gstm5	89	108019955	108024955	108023955
chr3	Vav3	80	109464738	109469738	109468738
chr3	Dkk2	92	132018606	132023606	132022606
chr3	Ptx3	93	66303838	66308838	66307838
chr3	Sfrp2	96	83848287	83853287	83852287
chr3	Pitx2	29	129731028	129732583	129731963
chr3	Tram1l1	96	124309130	124314130	124313130
chr3	Amigo1	81	108310390	108315390	108314390
chr3	Prss12	73	123435032	123440032	123439032
chr3	Lrba	86	86306616	86311616	86310616
chr3	Mlf1	95	67458076	67463076	67462076
chr3	She	89	89913324	89918324	89917324
chr3	Gpr177	92	159771029	159776029	159775029
chr3	Abca4	90	122032481	122037481	122036481
chr3	Pcdh10	95	45470805	45475805	45474805
chr3	Ppp3ca	90	136604156	136609156	136608156
chr3	Eif5a2	93	28968453	28973453	28972453
chr3	Mcoln2	87	146083663	146088663	146087663
chr3	Negr1	92	156493251	156498251	156497251
chr3	Cldn11	96	31336868	31341868	31340868
chr3	Tdrkh	83	94494721	94499721	94498721
chr3	Tspan2	92	102859830	102864830	102863830
chr3	Ankrd34	84	96678061	96683061	96682061
chr3	Dcamkl1	90	55326534	55331534	55330534
chr3	Arhgap29	83	121941348	121946348	121945348
chr3	Crabp2	95	88030661	88035661	88034661
chr3	Ptger3	70	157498184	157503184	157502184
chr3	Kcnab1	98	65193312	65198312	65197312
chr3	Cxxc4	88	134173031	134178031	134177031
chr3	Fabp5	96	9991137	9996137	9995137
chr3	Ddah1	94	145692126	145697126	145696126
chr3	Camk2d	90	126584994	126589994	126588994
chr3	Kcnn3	93	89602348	89607348	89606348
chr3	Igsf3	94	101503376	101508376	101507376
chr3	Mfsd1	85	67666714	67671714	67670714
chr3	Ccbl2	91	142634465	142639465	142638465
chr3	Pkia	95	7345742	7350742	7349742
chr3	Tbx15	55	99175287	99178287	99177287
chr3	Sort1	81	108408187	108413187	108412187
chr3	Trpc4	88	54240032	54245032	54244032
chr3	F3	88	121711559	121716559	121715559
chr3	Slc25a31	82	40801480	40806480	40805480
chr3	Ppm1l	89	69400846	69405846	69404846
chr4	Calb1	88	15804487	15809487	15808487
chr4	Dab1	96	103861491	103866491	103865491
chr4	Sdc3	84	130060653	130065653	130064653
chr4	Sgip1	92	102254276	102259276	102258276
chr4	Kif17	92	137530574	137535574	137534574
chr4	Lyn	94	3601297	3606297	3605297
chr4	Palm2	98	57658301	57663301	57662301
chr4	Col9a2	72	120533261	120538261	120537261
chr4	Frmd3	94	73480859	73485859	73484859
chr4	Akr7a5	87	138578842	138583842	138582842
chr4	Dlgap3	80	126667574	126672574	126671574
chr4	Wdr8	96	152982173	152987173	152986173
chr4	Fabp3	85	129807051	129812051	129811051
chr4	Epha7	95	28977939	28982939	28981939
chr4	Mmp16	93	17776628	17781628	17780628
chr4	Gem	95	11627603	11632603	11631603
chr4	Clstn1	92	148426437	148431437	148430437
chr4	Pank4	98	153803932	153808932	153807932
chr4	Ror1	73	99589773	99594773	99593773
chr4	Il11ra1	94	41945587	41950587	41949587
chr4	Hes5	98	153800770	153805770	153804770
chr4	Cited4	77	120160235	120165235	120164235
chr4	Nfia	86	97260689	97265689	97264689
chr4	Tal1	91	114553458	114558458	114557458
chr4	Fbxo2	92	147000467	147005467	147004467
chr4	Nphp4	99	151317941	151322941	151321941
chr4	Col15a1	99	47225344	47230344	47229344
chr4	Npr2	92	43649034	43654034	43653034
chr4	Bach2	65	32826115	32831115	32830115
chr4	Tgfbr1	94	47370404	47375404	47374404
chr4	Slc30a2	78	133611121	133616121	133615121
chr4	Bai2	96	129483571	129488571	129487571
chr4	Galnt12	87	47109052	47114052	47113052
chr4	Unc13b	75	43076083	43081083	43080083
chr4	Tek	81	94227317	94232317	94231317
chr4	Il28ra	90	134954599	134959599	134958599
chr4	Dnaic1	96	41818018	41823018	41822018
chr4	Lepr	83	101211847	101216847	101215847
chr4	Heyl	88	122732155	122737155	122736155
chr4	Ak3l1	69	100913690	100918690	100917690
chr4	Sync	70	128785934	128790934	128789934
chr4	Cnr1	97	34249244	34254244	34253244
chr4	Pabpc4	42	122781213	122786213	122785213
chr4	Ube2j1	94	33356099	33361099	33360099
chr4	Col8a2	79	125785097	125790097	125789097
chr4	Wnt4	85	136545710	136550710	136549710
chr4	Eif4g3	90	137261545	137266545	137265545
chr4	Fndc5	87	128635363	128640363	128639363
chr5	Nptx2	95	144795429	144800429	144799429
chr5	Taok3	74	117497696	117502696	117501696
chr5	Ipf1	94	147576479	147581479	147580479
chr5	Ptpn13	96	103661802	103666802	103665802
chr5	Mmp17	95	129894921	129899921	129898921
chr5	Tesc	80	118284853	118289853	118288853
chr5	Mlxipl	80	135387539	135392539	135391539
chr5	Rasa4	81	136364624	136369624	136368624
chr5	Pdgfra	91	75430044	75435044	75434044
chr5	Lhx5	54	117922112	117925112	117924112
chr5	Fras1	98	96975598	96980598	96979598
chr5	Cxcl5	92	91830585	91835585	91834585
chr5	Ppp2r2c	95	37152818	37157818	37156818
chr5	Slc34a2	93	53333629	53338629	53337629
chr5	Cldn3	83	135267031	135272031	135271031
chr5	Ache	93	137515717	137520717	137519717
chr5	Fosl2	84	32409114	32414114	32413114
chr5	Areg	85	92210814	92215814	92214814
chr5	Dpysl5	93	30984475	30989475	30988475
chr5	Grid2ip	83	143631231	143636231	143635231
chr5	Zcwpw1	93	138013662	138018662	138017662
chr5	Caln1	96	130729515	130734515	130733515
chr5	Sema3d	95	12385536	12390536	12389536
chr5	Ereg	86	92145851	92150851	92149851
chr5	Fgl2	93	20880526	20885526	20884526
chr5	Fgf5	53	95571709	95574709	95573709
chr5	Tbx3	55	117153867	117156867	117155867
chr5	Tbx5	53	117319325	117322325	117321325
chr5	Sema3a	80	13401314	13406314	13405314
chr5	Fgfrl1	93	108931290	108936290	108935290
chr5	Slit2	93	48268818	48273818	48272818
chr5	uncx4.1	91	136946913	136952062	136950815
chr5	Fgfr3	92	34034647	34039647	34038647
chr5	Cds1	92	102001431	102006431	102005431
chr5	Kcnk3	94	30860762	30865762	30864762
chr5	Lrrc8c	92	105755772	105760772	105759772
chr5	Crmp1	90	37526363	37531363	37530363
chr6	Ptpro	95	137212660	137217660	137216660
chr6	Add2	95	86039717	86044717	86043717
chr6	Cav1	89	17252433	17257433	17256433
chr6	Il17ra	96	120444270	120449270	120448270
chr6	Grm7	96	110607374	110612374	110611374
chr6	Mdfic	66	15474538	15478243	15475463
chr6	Kcnd2	97	21162109	21167109	21166109
chr6	Foxp2	110	14654513	14660763	14659157
chr6	Loxl3	96	82995881	83000881	82999881
chr6	Lrrn1	84	107491569	107496569	107495569
chr6	Syn2	87	115096600	115101600	115100600
chr6	Atoh1	73	64654734	64659734	64658734
chr6	Peg10	92	4693379	4698379	4697379
chr6	Npy	96	49748314	49753314	49752314
chr6	Adcyap1r1	98	55377557	55382557	55381557
chr6	Ephb6	96	41538299	41543299	41542299
chr6	Nfe2l3	73	51358331	51363331	51362331
chr6	Lrrtm1	90	77168354	77173354	77172354
chr6	Mpp6	92	50035962	50040962	50039962
chr6	Wnt16	87	22234288	22239288	22238288
chr6	St7	90	17640031	17645031	17644031
chr6	Cntn4	93	106080690	106085690	106084690
chr6	Fbln2	95	91174367	91179367	91178367
chr6	Tuba8	82	121172409	121177409	121176409
chr6	Slc6a1	91	114244378	114249378	114248378
chr6	Cpne9	97	113244203	113249203	113248203
chr6	Col1a2	84	4451719	4456719	4455719
chr6	Cav2	92	17227340	17232340	17231340
chr6	St3gal5	89	72023121	72028121	72027121
chr6	Smo	81	29681703	29686703	29685703
chr6	Gng12	91	66822033	66827033	66826033
chr6	Zyx	72	42275863	42280863	42279863
chr6	Cxcl12	90	117130181	117135181	117134181
chr6	Bhlhb2	90	108622462	108627462	108626462
chr6	Reep1	93	71633418	71638418	71637418
chr6	Tacr1	90	82364132	82369132	82368132
chr6	Scnn1a	93	125283471	125288471	125287471
chr6	Mlstd1	87	148000607	148005607	148004607
chr6	Pde3a	86	141208397	141213397	141212397
chr7	Apba2	84	64376655	64381655	64380655
chr7	Myod1	97	46240581	46245581	46244581
chr7	Car11	70	45564047	45569047	45568047
chr7	Eef2k	85	120630031	120635031	120634031
chr7	Fut1	92	45481647	45486647	45485647
chr7	Ctsc	87	88149329	88154329	88153329
chr7	Rtn2	85	18437188	18442188	18441188
chr7	Gab2	90	96952967	96957967	96956967
chr7	Stim1	80	102137653	102142653	102141653
chr7	Scnn1b	94	121652258	121657258	121656258
chr7	Tub	96	108798075	108803075	108802075
chr7	Fzd4	96	89275585	89280585	89279585
chr7	Ndn	95	62223304	62228304	62227304
chr7	Mtag2	92	45231274	45236274	45235274
chr7	Hmx2	92	131335920	131340920	131339920
chr7	Adm	89	110414847	110419847	110418847
chr7	Arntl	92	112994706	112999706	112998706
chr7	Cckbr	89	105295640	105300640	105299640
chr7	Inpp5f	43	128398512	128403512	128402512
chr7	Kcnq1	93	142912643	142917643	142916643
chr7	Il4ra	95	125339418	125344418	125343418
chr7	Parva	86	112214886	112219886	112218886
chr7	Kcne3	93	100048787	100053787	100052787
chr7	Drd4	86	141139325	141144325	141143325
chr7	Cebpa	94	34824062	34829062	34828062
chr7	Igf1r	89	68018083	68023083	68022083
chr7	Ptpre	90	135372181	135377181	135376181
chr7	Tmem16e	85	51375059	51380059	51379059
chr7	Tm6sf1	92	81728643	81733643	81732643
chr7	Slc17a7	90	45033599	45038599	45037599
chr7	Slc17a6	89	51486469	51491469	51490469
chr7	Tgfb1	90	25392314	25397314	25396314
chr7	Lypd3	83	24341329	24346329	24345329
chr7	Scnn1g	87	121521654	121526654	121525654
chr7	Rab38	75	88301504	88306504	88305504
chr7	Foxi2	81	135244709	135249709	135248709
chr7	U2af2	97	4661277	4666277	4665277
chr7	Fgf15	59	132604318	132607318	132606318
chr7	Gdpd5	95	99251631	99256631	99255631
chr7	Luzp2	95	54699633	54704633	54703633
chr7	Spon1	89	113553320	113558320	113557320
chr7	Calcb	98	114505791	114510791	114509791
chr7	Dpysl4	98	138936566	138941566	138940566
chr7	Magel2	97	62251959	62256959	62255959
chr7	Slc7a10	91	34891201	34896201	34895201
chr7	Me3	95	89503913	89508913	89507913
chr7	Sez6l2	94	126737770	126742770	126741770
chr7	Arrb1	90	99405568	99410568	99409568
chr7	Ggn	95	28875149	28880149	28879149
chr7	Mical2	99	112013043	112018043	112017043
chr7	P4ha3	90	100155602	100160602	100159602
chr7	Rgma	92	73245032	73250032	73249032
chr7	Blvrb	90	27152737	27157737	27156737
chr7	Htra1	93	130723391	130728391	130727391
chr8	Ucp1	93	86176466	86181466	86180466
chr8	AI427515	89	117087616	117092616	117091616
chr8	Zmat4	88	25131217	25136217	25135217
chr8	Gse1	90	123370842	123375842	123374842
chr8	Ppp1r3b	81	36840257	36845257	36844257
chr8	Cpne2	89	97418195	97423195	97422195
chr8	Tnfsf13b	90	10002604	10007604	10006604
chr8	Tmco3	93	13284200	13289200	13288200
chr8	Terf2ip	129	114898077	114907132	114898077
chr8	Alg11	94	23522265	23527265	23526265
chr8	Hapln4	83	73008517	73013517	73012517
chr8	Galnt2	85	127113538	127118538	127117538
chr8	Nol3	88	108161575	108166575	108165575
chr8	Znrf1	60	114419514	114424514	114423514
chr8	Lrrc50	95	122457292	122462292	122461292
chr8	Plcg2	72	120380267	120385267	120384267
chr8	Cpne7	76	125999546	126004546	126003546
chr8	Atp11a	81	12753200	12758200	12757200
chr8	Sh3rf1	89	64112372	64117372	64116372
chr8	Rtbdn	78	87836252	87841252	87840252
chr8	Jph3	93	124612693	124617693	124616693
chr8	Plekhg4	92	108260509	108265509	108264509
chr8	Zfp276	96	126136360	126141360	126140360
chr8	Irx6	56	92022545	92025517	92024084
chr8	Irx5	146	91702276	91710111	91706299
chr8	Cmtm3	89	107225815	107230815	107229815
chr8	Slc6a2	98	95846357	95851357	95850357
chr8	Lyl1	92	87587941	87592941	87591941
chr8	Kcnk1	90	128877516	128882516	128881516
chr8	Nkd1	95	91407474	91412474	91411474
chr8	Insl3	98	74614240	74619240	74618240
chr8	Lpl	87	71805554	71810554	71809554
chr8	Adcy7	83	91175180	91180180	91179180
chr8	Mt1	83	97064355	97069355	97068355
chr8	Hpgd	93	59182737	59187737	59186737
chr8	Irf8	76	123618352	123623352	123622352
chr8	Irf2	88	48234591	48239591	48238591
chr8	Cx3cl1	85	97657354	97662354	97661354
chr8	Fgfr1	92	26980863	26985863	26984863
chr8	Disc1	98	127936284	127941284	127940284
chr8	Hsf4	89	108154997	108159997	108158997
chr8	Gnao1	93	96696139	96701139	96700139
chr8	Cacna1a	89	87301468	87306468	87305468
chr8	Hsd11b2	93	108403885	108408885	108407885
chr8	Col4a2	93	11439192	11444192	11443192
chr8	Car7	95	107425949	107430949	107429949
chr8	Mmp15	93	98237895	98242895	98241895
chr8	Nrp1	95	131241373	131246373	131245373
chr8	Spock3	97	65839637	65844637	65843637
chr8	Mt3	92	97037872	97042872	97041872
chr8	Dusp26	90	32553584	32558584	32557584
chr8	Cdh13	89	121165728	121170728	121169728
chr8	Sfrp1	93	24873062	24878062	24877062
chr9	Arhgap20	96	51513716	51518716	51517716
chr9	Aldh1a2	91	71010408	71015408	71014408
chr9	Dusp7	93	106223089	106228089	106227089
chr9	Slco2a1	96	102862769	102867769	102866769
chr9	Entpd3	87	120384544	120389544	120388544
chr9	Dnaja4	95	54500301	54505301	54504301
chr9	Rasgrf1	95	89703667	89708667	89707667
chr9	Cspg4	89	56659296	56664296	56663296
chr9	Punc	83	64935210	64940210	64939210
chr9	Slc9a9	90	94475269	94480269	94479269
chr9	Rab6b	85	102966223	102971223	102970223
chr9	Bsx	93	40621197	40626197	40625197
chr9	onecut1	56	75193574	75196574	75195574
chr9	Fez1	89	36578486	36583486	36582486
chr9	Cd109	81	78397460	78402460	78401460
chr9	Bmper	94	22969972	22974972	22973972
chr9	Plscr4	86	92257164	92262164	92261164
chr9	Rpp25	93	57298238	57303238	57302238
chr9	Ky	92	102358400	102363400	102362400
chr9	Dcamkl3	94	111308353	111313353	111312353
chr9	Trpc6	49	8540764	8545764	8544764
chr9	Zic4 ST1	32	91199345	91201259	91201106
chr9	Kirrel3	92	34234392	34239392	34238392
chr9	Zic4 ST2	134	91209843	91217275	91214544
chr9	Slc36a4	95	15456161	15461161	15460161
chr9	Scn3b	89	40015968	40020968	40019968
chr9	Megf11	89	64179695	64184695	64183695
chr9	AI118078	91	55121085	55126085	55125085
chr9	Pvrl1	90	43491570	43496570	43495570
chr9	Ttk	94	83627435	83632435	83631435
chr9	Rora	92	68448965	68453965	68452965
chr9	Prkar2a	93	108545552	108550552	108549552
chr9	Ets1	96	32441606	32446606	32445606
chr9	Cspg5	93	110086626	110091626	110090626
chr9	Gpr83	97	14606646	14611646	14610646
chr9	Crabp1	96	54558956	54563956	54562956
chr9	Igsf4a	92	47277251	47282251	47281251
chr9	Cacna2d2	93	107253712	107258712	107257712
chr9	Opcml	89	27536714	27541714	27540714
chr9	Icam5	95	20778491	20783491	20782491
chr9	Alg9	71	50523559	50528559	50527559
chr9	Hexa	84	59333680	59338680	59337680
chr9	Vsig2	93	37285045	37290045	37289045
chr9	Dapk2	88	65952272	65957272	65956272
chr9	Ube2q2	81	54943699	54948699	54947699
chr9	Mcam	90	43881665	43886665	43885665
chr9	Larp6	87	60507126	60512126	60511126
chr9	Sema7a	96	57734271	57739271	57738271
chr9	Cryab	96	50500987	50505987	50504987
chr9	Ctdspl	89	118771548	118776548	118775548
chr9	Car12	89	66508885	66513885	66512885
chr9	Eomes	92	118323041	118328041	118327041
chr9	Anxa2	75	69248846	69253846	69252846
chr9	Pgr	98	8858302	8863302	8862302
chr9	Lysmd2	91	75408206	75413206	75412206
chrX	Mid2	96	136020391	136025391	136024391
chrX	Zfp92	74	69660279	69665279	69664279
chrX	Rhox6	57	34067685	34072685	34071685
chrX	Atp2b3	93	69751881	69756881	69755881
chrX	Pou3f4	93	107013183	107018183	107017183
chrX	Arx	93	89535364	89540364	89539364
chrX	Rai2	95	157057731	157062731	157061731
chrX	Gpr64	96	155730829	155735829	155734829
chrX	Pcsk1n	83	7072870	7077870	7076870
chrX	Dlgh3	64	96966445	96971445	96970445
chrX	Gpm6b	90	161579086	161584086	161583086
chrX	Tmem35	87	129637574	129642574	129641574
chrX	Gpr50	95	67920322	67925322	67924322
chrX	Nudt11	4	5219178	5224178	5223178
chrX	Chst7	83	19212552	19217552	19216552
chrX	Efnb1	98	95334876	95339876	95338876
